# Supplementary material for: FIONA1‐Mediated m6A Modification Regulates the Floral Transition in Arabidopsis
Source: Adv Sci (Weinh). 2022 Jan 5;9(6):2103628. doi: 10.1002/advs.202103628 (PMC8867147; doi:10.1002/advs.202103628)
Supplement: Supplementary file 2 — Supplemental Table S1‐S6 [file ADVS-9-2103628-s001.xlsx]

## Sheet: Table S1
Table S1. Statistics of nanopore reads.
	All reads								Reads with Q≥ 7
Sample Name	Total gigabases	Total reads	N50 length	Mean length	Median length	Max length	Mean Q	Median Q	Total gigabases	Total reads	N50 length	Mean length	Median length	Max length	Mean Q	Median Q
WT_R1	1.133	1275556	1018	888	770	44550	10	10.3	1.089	1182325	1030	921	796	10605	10.4	10.5
WT_R2	0.854	961497	1026	888	765	208792	9.9	10.3	0.806	872859	1040	924	794	11624	10.3	10.4
WT_R3	1.049	1181390	1026	888	769	47540	10	10.4	0.999	1077137	1041	927	801	9936	10.4	10.5
fio1-2_R1	0.714	820211	1030	870	759	37964	10.2	10.7	0.685	751455	1044	912	792	8541	10.7	10.8
fio1-2_R2	0.688	762200	1036	903	787	11807	10.2	10.5	0.665	711211	1047	935	812	8422	10.5	10.6
fio1-2_R3	0.46	501578	1054	917	801	11790	10.5	10.8	0.451	476872	1061	945	822	11708	10.7	10.9

## Sheet: Table S2
Table S2. List of hypomethylated sites in fio1-2 (P < 0.01).
Locus	Position	k-mer	diff_mod_rate_KO_vs_WT	pval_KO_vs_WT	z_score_KO_vs_WT	mod_rate_KO.rep1	mod_rate_KO.rep2	mod_rate_KO.rep3	mod_rate_WT.rep1	mod_rate_WT.rep2	mod_rate_WT.rep3	Symbols
AT1G02130	400394	TCAGA	-0.137413	0.00743873	-2.67654	3.12e-05	3.03e-05	4.35e-05	0.112279	0.17513	0.124936	ARA-5
AT1G01490	180764	AGAAA	-0.147712	0.00577787	-2.76013	4.17e-05	3.23e-05	6.67e-05	0.104874	0.183649	0.154752	AT1G01490
AT1G01490	180633	AGAAG	-0.121203	0.00130388	-3.21513	2.22e-05	1.89e-05	4.17e-05	0.0526516	0.104724	0.206316	AT1G01490
AT1G01820	297021	TAAAA	-0.533347	2.78e-08	-5.55455	4.55e-05	3.12e-05	5.55e-05	0.602477	0.596869	0.400828	PEX11C
AT1G01540	197632	TGAGA	-0.28553	0.00296833	-2.971	0.0593635	0.0485299	6.67e-05	0.191033	0.465941	0.307578	AT1G01540
AT1G01050	32191	TGATC	-0.0891864	0.00429263	-2.85582	0.0150905	0.018301	2e-05	0.126781	0.117478	0.0567115	AtPPa1
AT1G01050	32566	CCATG	-0.114788	0.00430171	-2.85515	0.0271801	0.071525	2e-05	0.183365	0.194274	0.0654502	AtPPa1
AT1G01050	32589	CAAGA	-0.061264	0.00713651	-2.69041	1.39e-05	1.69e-05	2e-05	0.0761023	0.0558847	0.0518557	AtPPa1
AT1G01800	294901	TTATG	-0.104462	0.00175042	-3.1296	1.56e-05	1.64e-05	1.96e-05	0.163232	0.1119	0.0383076	AT1G01800
AT1G01800	294095	TGATG	-0.187253	0.00131287	-3.21315	1.72e-05	0.129738	2.44e-05	0.292367	0.150732	0.24844	AT1G01800
AT1G01720	268387	GGATA	-0.25533	0.00516799	-2.79637	0.148034	0.093427	4.35e-05	0.393706	0.319829	0.29396	ANAC002
AT1G02305	457081	GGATA	-0.159526	0.00743357	-2.67677	0.0633774	2.56e-05	3.45e-05	0.214002	0.245622	0.0823926	AtcathB2
AT1G02305	457734	GGAAC	-0.213366	0.00945953	-2.59498	0.16149	0.26979	0.112024	0.525887	0.399495	0.25802	AtcathB2
AT1G02816	621755	CAACT	-0.209266	0.00229783	-3.04877	3.7e-05	5e-05	0.0561513	0.191056	0.278382	0.214598	AT1G02816
AT1G02900	654086	GGAAC	-0.413481	1.24e-08	-5.69402	2.44e-05	3.12e-05	4.17e-05	0.3418	0.533014	0.365726	ATRALF1
AT1G02900	654265	CCAAG	-0.205941	0.00380638	-2.89378	0.0897576	3.57e-05	4e-05	0.033492	0.193283	0.48088	ATRALF1
AT1G02150	409466	GCACC	-0.145169	0.00834067	-2.63796	2.94e-05	3.85e-05	3.23e-05	0.156256	0.210506	0.0688459	AT1G02150
AT1G01120	58365	AGATT	-0.254465	0.00148441	-3.17772	0.0790341	2.86e-05	4.35e-05	2.78e-05	0.377422	0.46505	KCS1
AT1G01120	58825	ACAAC	-0.34433	0.00300363	-2.96737	0.410047	0.510956	0.433151	0.999969	0.791934	0.595241	KCS1
AT1G01550	200747	ACACA	-0.18152	0.00376324	-2.89736	0.0865167	0.100303	0.154075	0.351407	0.224546	0.309502	BPS1
AT1G02280	448727	TGATC	-0.0776919	0.00513569	-2.7984	9.8e-06	1.09e-05	2e-05	0.0869873	0.0587676	0.0873613	ATTOC33
AT1G02930	661687	GAAAT	-0.289205	0.00166631	-3.14404	2.63e-05	3.03e-05	0.372911	0.355477	0.404954	0.480153	ATGST1
AT1G02930	662070	ACACA	-0.209562	0.00533857	-2.78586	0.0289361	0.113419	4.76e-05	0.238135	0.261465	0.271489	ATGST1
AT1G02930	662153	ACAGC	-0.23785	0.00238246	-3.03788	2.7e-05	0.141467	4.76e-05	2.04e-05	0.428378	0.426692	ATGST1
AT1G02840	627852	GGAGG	-0.287563	0.00319199	-2.94862	0.361452	0.464974	3.23e-05	0.53774	0.431261	0.720148	At-SR34
AT1G01060	35569	CGAAA	-0.415576	2.54e-05	-4.21114	0.203074	0.176288	0.272826	0.473118	0.65094	0.774857	LHY
AT1G02560	537995	CAAGA	-0.0681215	0.000800985	-3.35245	1e-05	0.0126616	1.14e-05	0.0698606	0.080189	0.0669977	CLPP5
AT1G04240	1128407	TTACC	-0.143114	0.00387683	-2.88801	5.26e-05	4.55e-05	4.76e-05	0.125698	0.163882	0.139909	IAA3
AT1G04240	1128547	AAATC	-0.334716	0.00733844	-2.68108	5.26e-05	0.604254	0.329783	0.741216	0.59176	0.605262	IAA3
AT1G04240	1129275	GGATT	-0.384616	0.00199847	-3.09046	0.259465	0.213909	0.112279	0.283828	0.650837	0.804836	IAA3
AT1G04440	1205694	TCACA	-0.388588	0.000184867	-3.73885	4e-05	4e-05	5.88e-05	0.511434	0.403131	0.251338	CKL13
AT1G03860	981779	TGAGC	-0.277836	0.00300196	-2.96754	0.250683	0.268702	4.76e-05	0.510141	0.456623	0.386178	ATPHB2
AT1G01620	226476	AGATA	-0.0623342	0.00896617	-2.61334	0.140956	0.178264	0.132527	0.24728	0.173846	0.217624	PIP1;3
AT1G02500	519387	GAAAT	-0.0419933	0.00961731	-2.58929	7.75e-06	0.0081276	9.52e-06	0.0417065	0.0303321	0.0620862	AtSAM1
AT1G02500	519708	CTAGA	-0.140034	0.00117953	-3.24378	0.121696	0.145704	0.180612	0.406364	0.198734	0.263014	AtSAM1
AT1G03900	992489	AAATG	-0.10933	0.00507467	-2.80226	2e-05	1.67e-05	2.5e-05	0.103585	0.175678	0.0487898	ABCI18
AT1G03900	992609	CGATC	-0.100766	0.00578344	-2.75981	1.79e-05	1.59e-05	2.44e-05	1.12e-05	0.233269	0.0690769	ABCI18
AT1G03900	993022	TAATT	-0.20675	0.0017406	-3.13126	0.0987542	0.12104	0.038761	0.269205	0.467978	0.141622	ABCI18
AT1G04630	1290872	GGATA	-0.314359	8.31e-07	-4.92793	4.76e-05	4.17e-05	5.26e-05	0.373932	0.299089	0.270199	MEE4
AT1G04630	1289887	TGATG	-0.129775	0.00302995	-2.96468	3.57e-05	3.45e-05	4.76e-05	0.063413	0.103745	0.222284	MEE4
AT1G04250	1136562	TGACT	-0.0626126	0.0036097	-2.9104	1.92e-05	2e-05	3.12e-05	0.0763266	9.17e-06	0.111573	AtIAA17
AT1G04640	1292876	ACATT	-0.182858	0.00218994	-3.06319	0.0550851	2.63e-05	3.03e-05	0.230373	0.203146	0.170196	LIP2
AT1G04640	1292151	TGAAA	-0.26713	0.00172869	-3.13327	0.186893	0.0853357	3.57e-05	0.467208	0.323756	0.28269	LIP2
AT1G02780	608108	ATAGT	-0.09678	0.000389144	-3.54734	0.244307	0.566832	0.440602	0.690508	0.325683	0.525889	emb2386
AT1G03475	870935	TCAGG	-0.244923	0.00792999	-2.65504	0.461941	0.140345	0.130741	0.444154	0.692353	0.331288	ATCPO-I
AT1G03600	899429	CAAGA	-0.0514897	0.00829266	-2.63992	0.0471884	0.12919	0.0264722	0.120731	0.123618	0.112971	PSB27
AT1G03130	754054	CCACC	-0.0895686	0.00130095	-3.21577	0.539896	0.52273	0.474417	0.588183	0.637059	0.580506	PSAD-2
AT1G03630	908156	TGATC	-0.0668262	0.00950748	-2.59325	0.0416272	9.8e-06	1.32e-05	0.18965	0.0363029	0.0161756	POR
AT1G04270	1142084	ACAAG	-0.082916	0.00900691	-2.61179	0.307792	0.441254	0.298269	0.511058	0.394021	0.390984	RPS15
AT1G04530	1235000	GAATT	-0.233595	0.00547431	-2.77771	0.26689	0.33667	0.305141	0.658819	0.44711	0.503559	TPR4
AT1G04850	1365220	ATAAG	-0.293066	0.00840969	-2.63516	0.207955	0.469147	0.71531	0.775549	0.8964	0.599661	AT1G04850
AT1G04850	1366439	CAAGG	-0.236484	0.00547725	-2.77754	2.56e-05	0.190934	4.35e-05	0.24602	0.496008	0.158428	AT1G04850
AT1G04400	1185634	CAAAA	-0.211206	0.00450694	-2.84031	0.999983	0.784746	0.395818	0.814209	0.999977	0.999981	CRY2
AT1G04400	1186480	CCACG	-0.213301	0.0049054	-2.81318	0.0726001	0.0291048	0.0616954	0.278723	0.240452	0.284128	CRY2
AT1G04400	1186939	GGAAA	-0.330933	0.00368549	-2.9039	0.386302	3.45e-05	0.310368	0.499111	0.50033	0.690063	CRY2
AT1G04680	1305449	ATACC	-0.295476	0.00909185	-2.60858	5.55e-05	0.152408	0.090572	0.49874	0.323672	0.307053	AT1G04680
AT1G04940	1399734	TCACC	-0.122481	0.00827353	-2.6407	3.12e-05	2.63e-05	4.76e-05	2.08e-05	0.250866	0.116661	atTIC20
AT1G04940	1400144	CAAGA	-0.233963	0.00328735	-2.93951	0.0473479	0.0941605	0.0827327	0.360243	0.3383	0.227587	atTIC20
AT1G05140	1483075	ATACT	-0.191302	0.00458187	-2.83505	4e-05	3.7e-05	6.67e-05	0.442961	4e-05	0.131049	AT1G05140
AT1G06200	1894624	CTAAA	-0.303402	0.00265462	-3.00514	0.378289	0.298189	5.88e-05	0.396991	0.710229	0.479523	AT1G06200
AT1G07070	2169533	CGAGC	-0.124082	0.00782518	-2.65952	5.26e-05	4.55e-05	4.76e-05	0.168522	0.0928816	0.110987	AT1G07070
AT1G06400	1952719	CAATT	-0.216813	0.00549957	-2.77622	0.0633052	3.57e-05	4.35e-05	0.269725	0.15276	0.291339	ARA-2
AT1G06400	1951005	AGAAA	-0.148084	0.00899048	-2.61242	0.104237	0.0434319	2.17e-05	0.20636	0.156149	0.229435	ARA-2
AT1G04820	1358214	AAATG	-0.071473	0.00209741	-3.07608	9.62e-06	1.33e-05	2.38e-05	0.0381931	0.138782	0.0374902	TOR2
AT1G06650	2036530	TGATG	-0.1621	0.00832914	-2.63843	2.86e-05	3.23e-05	4e-05	0.244541	0.0955121	0.146347	AT1G06650
AT1G04410	1189709	GTACG	-0.0814799	0.00463394	-2.83144	0.842831	0.737321	0.773231	0.859005	0.857902	0.880916	c-NAD-MDH1
AT1G04410	1191274	CTAGA	-0.0692064	0.00689636	-2.70181	0.0864503	0.117579	0.0488293	0.184787	0.170982	0.10471	c-NAD-MDH1
AT1G07440	2286326	AAATA	-0.155412	0.00444753	-2.84454	4.76e-05	2.5e-05	3.7e-05	0.194353	0.0478808	0.224111	AT1G07440
AT1G07440	2287199	AAAAC	-0.177305	0.00450011	-2.8408	3.85e-05	2.63e-05	0.0635413	0.187851	0.140607	0.267064	AT1G07440
AT1G07660	2368908	CAACA	-0.220022	0.0058002	-2.75887	5.55e-05	5e-05	5.88e-05	0.244353	0.188527	0.22735	AT1G07660
AT1G07660	2369392	AGATC	-0.298143	0.00125237	-3.22668	4.35e-05	0.171618	5.26e-05	0.390043	0.265335	0.410766	AT1G07660
AT1G07080	2171712	GTACC	-0.108974	0.00332495	-2.93598	1.79e-05	0.0319153	3.7e-05	0.116033	0.132511	0.110349	AT1G07080
AT1G06640	2033930	GGATT	-0.146375	0.00730173	-2.68276	2.86e-05	3.7e-05	4.55e-05	0.113741	0.0963644	0.22913	AT1G06640
AT1G07110	2182084	ATATC	-0.371598	0.00276771	-2.99242	0.301704	0.191103	5.88e-05	0.538629	0.894588	0.174443	ATF2KP
AT1G07110	2181152	CAATG	-0.3074	0.000423532	-3.52497	0.282426	0.999955	0.795334	0.999978	0.999968	0.999968	ATF2KP
AT1G06040	1828609	CAAGA	-0.0923639	0.000315047	-3.6026	0.0379744	0.0678253	0.0165221	0.178911	0.0902707	0.130232	STO
AT1G06040	1829826	CAAAA	-0.195512	0.000352476	-3.57333	2.63e-05	0.0428429	6.67e-05	0.314588	0.177515	0.137369	STO
AT1G06570	2012858	CGAAT	-0.226594	0.00907198	-2.60933	0.133469	0.420405	0.138339	0.476346	0.426352	0.469299	HPD
AT1G07830	2423359	TCAGC	-0.182494	0.00854636	-2.62969	4.17e-05	4.35e-05	6.67e-05	0.193697	0.1805	0.173436	AT1G07830
AT1G07830	2423481	ATAGC	-0.347356	0.00625184	-2.73427	0.464847	0.303574	6.25e-05	0.510608	0.619293	0.680652	AT1G07830
AT1G07140	2192029	AAATG	-0.132271	0.00637109	-2.72804	0.036526	2.7e-05	6.25e-05	0.223462	0.128154	0.0818132	SIRANBP
AT1G07140	2193630	CGAGG	-0.146848	0.00810033	-2.64786	3.23e-05	0.0804664	5.55e-05	0.221114	0.130499	0.169485	SIRANBP
AT1G07140	2192595	GCAAA	-0.147526	0.00138008	-3.19879	2.38e-05	0.0619223	4.76e-05	0.299775	0.0241226	0.180672	SIRANBP
AT1G07140	2192289	TGAGT	-0.222284	0.00518863	-2.79508	0.298581	0.33621	0.186192	0.516399	0.410128	0.561306	SIRANBP
AT1G07140	2192309	CGAAA	-0.302732	0.000144105	-3.80101	0.253118	0.366318	0.153786	0.707984	0.404302	0.569132	SIRANBP
AT1G07010	2154977	GAACC	-0.158668	0.00638338	-2.72741	0.116596	2.5e-05	0.0368466	0.160467	0.296992	0.172013	AtSLP1
AT1G07010	2154568	ACACT	-0.136143	0.000541026	-3.45958	3.23e-05	2.56e-05	3.03e-05	0.0803189	0.216771	0.111428	AtSLP1
AT1G07010	2154294	GGATA	-0.159491	0.000198854	-3.72047	3.85e-05	2.56e-05	3.45e-05	0.0664674	0.287744	0.124362	AtSLP1
AT1G07010	2153774	TGAAT	-0.152872	0.00518696	-2.79519	4.35e-05	3.12e-05	0.0483406	0.124121	0.256408	0.126503	AtSLP1
AT1G07010	2154896	AGAGG	-0.168463	0.000898638	-3.32048	3.03e-05	0.0293158	0.048858	0.179431	0.213864	0.190298	AtSLP1
AT1G07010	2153227	GGAGA	-0.338127	0.00143282	-3.18796	0.203346	0.35016	5e-05	0.491102	0.596026	0.480809	AtSLP1
AT1G07180	2206170	GTACC	-0.0774912	0.00079822	-3.35341	1.85e-05	1.85e-05	2.17e-05	0.100656	0.033192	0.0986845	ATNDI1
AT1G07180	2204402	GTACC	-0.14961	9.2e-05	-3.9107	3.33e-05	2.7e-05	3.23e-05	0.301165	0.147746	1.05e-05	ATNDI1
AT1G07180	2205289	GGAAT	-0.204436	0.00326261	-2.94185	0.153807	0.0946981	0.160771	0.479234	0.335888	0.207462	ATNDI1
AT1G07180	2206182	CAAGA	-0.0530795	0.00897207	-2.61312	1.92e-05	2.04e-05	2.56e-05	0.0726448	0.0273297	0.0593293	ATNDI1
AT1G07180	2206379	TAACG	-0.0527399	0.00495346	-2.81004	1.61e-05	1.79e-05	1.96e-05	0.147382	8.06e-06	0.0108838	ATNDI1
AT1G07180	2206902	TTAGA	-0.243329	0.00315743	-2.95198	2.86e-05	4.17e-05	0.41063	0.546049	0.402664	0.191973	ATNDI1
AT1G07180	2204836	GAACC	-0.159296	6.12e-06	-4.52213	2.78e-05	2.33e-05	2.78e-05	0.0799543	0.309041	0.0889717	ATNDI1
AT1G07180	2205918	AAAGA	-0.0549558	0.00661472	-2.71564	2.04e-05	1.92e-05	2.33e-05	0.0894823	0.0467528	0.0286951	ATNDI1
AT1G05850	1766900	CGATG	-0.116486	0.00864547	-2.62576	0.33228	0.476453	0.319584	0.600184	0.351764	0.525828	ATCTL1
AT1G07610	2341982	AGAGT	-0.0802179	0.000767096	-3.3644	0.759931	0.772294	0.84592	0.87706	0.856962	0.884777	MT1C
AT1G06430	1960237	CAACA	-0.130477	0.00381694	-2.89291	0.0871611	0.105643	0.141308	0.256913	0.226855	0.241774	FTSH8
AT1G07320	2249249	TTATC	-0.125084	0.00380295	-2.89406	0.216346	0.0698198	0.165295	0.259356	0.28996	0.277395	EMB2784
AT1G07320	2249183	GGAAC	-0.145675	0.00705885	-2.69406	0.43826	0.413758	0.449129	0.496094	0.68116	0.560919	EMB2784
AT1G06950	2131798	AGAAA	-0.207393	0.00911717	-2.60763	3.45e-05	5.26e-05	5.26e-05	0.345102	0.277185	3.12e-05	ATTIC110
AT1G08450	2670357	TCATA	-0.316573	0.00799698	-2.6522	4.76e-05	3.57e-05	0.068236	0.453115	0.153721	0.411202	AtCRT3
AT1G08450	2667990	GCATT	-0.507275	7.94e-08	-5.36852	0.833846	0.548708	0.0954912	0.999955	0.999967	0.999947	AtCRT3
AT1G08830	2828579	AAAGG	-0.154512	0.00210502	-3.075	2.38e-05	0.10305	5.88e-05	0.232084	0.143334	0.191251	AtSOD1
AT1G09150	2948449	TCAGC	-0.185466	0.00420966	-2.86201	4.55e-05	3.7e-05	6.25e-05	0.0952344	0.461278	2.94e-05	AT1G09150
AT1G08540	2706120	GAAGC	-0.522168	1.33e-05	-4.35527	0.268862	0.274892	6.25e-05	0.669028	0.834236	0.607056	ABC1
AT1G08640	2748764	TGACG	-0.0980478	0.00211312	-3.07385	1.92e-05	2.7e-05	3.57e-05	0.138437	0.0967619	0.0590261	CJD1
AT1G08570	2713236	AGATC	-0.0616157	0.00116856	-3.24644	2.7e-05	3.03e-05	3.45e-05	0.0286292	0.0947356	0.0615743	ACHT4
AT1G08570	2714700	TTAGT	-0.0636824	0.000366974	-3.56276	1.64e-05	2.33e-05	3.12e-05	0.0168436	0.107372	0.0669025	ACHT4
AT1G08570	2713195	TAAGA	-0.0499567	0.00402005	-2.87658	3.03e-05	3.12e-05	3.45e-05	0.0997244	7.35e-06	0.0502343	ACHT4
AT1G08570	2714156	GCACT	-0.037461	0.00584345	-2.75644	2.08e-05	2.5e-05	2.94e-05	0.0386245	0.0585288	0.0153048	ACHT4
AT1G08570	2714407	GCAGC	-0.131827	0.00147132	-3.18028	0.0885476	2.08e-05	0.070374	0.194131	0.139779	0.220513	ACHT4
AT1G08570	2713867	GGAGC	-0.154065	1.53e-08	-5.65848	2.22e-05	2.7e-05	3.23e-05	0.149525	0.113227	0.199525	ACHT4
AT1G08570	2713919	CGATT	-0.0526979	0.00162815	-3.15082	2.33e-05	2.63e-05	3.12e-05	0.0430654	0.0280095	0.0870996	ACHT4
AT1G07890	2438074	TCAGA	-0.0804095	0.00793849	-2.65467	0.268494	0.238277	0.182315	0.287545	0.34679	0.29598	APX1
AT1G08510	2692919	TCATC	-0.23981	0.00746014	-2.67557	3.85e-05	0.160844	4.17e-05	0.364056	0.171931	0.344369	FATB
AT1G08510	2691307	GGAAA	-0.293848	0.000329609	-3.59084	5.55e-05	4.17e-05	5e-05	0.393599	0.255697	0.232397	FATB
AT1G08360	2637142	CAAGA	-0.0655712	0.000239297	-3.67345	0.0103077	0.0165506	0.0545605	0.112694	0.0737283	0.09171	AT1G08360
AT1G08360	2637148	CAAGA	-0.0983605	0.00205163	-3.08265	0.109177	0.175667	0.126013	0.281352	0.208878	0.215708	AT1G08360
AT1G08360	2637654	GTACC	-0.0718118	0.00621436	-2.73625	0.109418	0.117971	0.103779	0.20396	0.189851	0.152792	AT1G08360
AT1G08200	2576495	TGACG	-0.142318	0.00417291	-2.86479	0.117923	0.161543	1.54e-05	0.265853	0.116451	0.324131	AXS2
AT1G07920	2454927	CGATA	-0.0904879	0.00157794	-3.15995	9.8e-06	0.022857	0.0191259	0.0780324	0.0972481	0.138176	AT1G07920
AT1G07920	2456942	ACAAG	-0.156206	0.000883929	-3.32508	0.239307	0.458075	0.322342	0.549903	0.495387	0.443053	AT1G07920
AT1G09210	2973870	GAAAG	-0.183734	0.0088607	-2.61738	2.86e-05	2.7e-05	0.210076	0.140227	0.383497	0.23761	AtCRT1b
AT1G09210	2974987	ACAAG	-0.204615	0.00559408	-2.77067	4.55e-05	0.0940163	6.67e-05	0.310026	0.154168	0.24378	AtCRT1b
AT1G09210	2973218	ATAGG	-0.174052	0.0099881	-2.57624	0.103814	0.0558828	0.07439	0.176001	0.319322	0.26092	AtCRT1b
AT1G09070	2927734	CAAGT	-0.12251	0.00730207	-2.68274	0.0521253	0.05798	0.0286871	0.201725	0.157983	0.146615	(AT)SRC2
AT1G09070	2927960	TGACG	-0.107404	0.00153766	-3.16748	1.27e-05	1.18e-05	0.0456516	0.146193	0.121714	0.0999798	(AT)SRC2
AT1G09070	2928082	ATAAA	-0.0704041	0.0062408	-2.73485	1.18e-05	0.0205914	2.08e-05	0.115328	0.040431	0.0760777	(AT)SRC2
AT1G09070	2927881	GGACG	-0.148617	0.00302887	-2.96479	0.092824	0.0216262	0.107579	0.251251	0.216661	0.199967	(AT)SRC2
AT1G09815	3189620	ACACG	-0.389898	0.00126345	-3.22416	5.26e-05	4.35e-05	0.472151	0.556915	0.549544	0.535481	POLD4
AT1G09590	3106696	ACAAG	-0.118366	0.00637372	-2.72791	0.156999	0.348716	0.136973	0.479905	0.238875	0.279005	AT1G09590
AT1G07940	2463595	ACAGG	-0.124365	0.00443583	-2.84538	0.266378	0.153987	0.206228	0.252544	0.437075	0.310069	AT1G07940
AT1G07940	2464035	CCAGA	-0.124809	0.00318706	-2.94909	0.10299	0.101888	0.108717	0.247652	0.316138	0.124232	AT1G07940
AT1G06680	2047923	AGAAA	-0.036645	0.0042569	-2.85847	0.900414	0.892634	0.882775	0.933863	0.931282	0.920613	OE23
AT1G06680	2048166	TGATG	-0.0916738	0.000134766	-3.81758	0.422352	0.535081	0.450713	0.622115	0.503217	0.557836	OE23
AT1G06680	2048049	TCAGA	-0.0728548	0.00347037	-2.92268	0.403148	0.586147	0.518227	0.666266	0.488789	0.571032	OE23
AT1G06680	2047900	ACAAG	-0.13606	3.06e-10	-6.29566	0.226916	0.274952	0.325131	0.550448	0.309156	0.375575	OE23
AT1G09690	3137283	ACAAG	-0.0984419	0.0045966	-2.83402	0.208267	0.46135	0.370663	0.585955	0.362797	0.386853	AT1G09690
AT1G09690	3136510	ACAGC	-0.0416547	0.0023302	-3.04456	0.0599242	0.0125783	4.39e-06	0.0779131	0.0467538	0.0728041	AT1G09690
AT1G10200	3346463	GGATG	-0.304294	0.0053517	-2.78506	0.364358	0.114133	5.88e-05	0.544571	0.427381	0.419479	AtWLIM1
AT1G09640	3120395	GCACA	-0.118838	0.00458888	-2.83456	1.79e-05	0.0725015	1.96e-05	0.0669216	0.214954	0.147178	AT1G09640
AT1G09640	3120129	AGAAG	-0.0917854	0.00735715	-2.68023	1.85e-05	0.0223003	1.96e-05	0.0486169	0.22899	0.0200879	AT1G09640
AT1G09640	3121515	GCACC	-0.068843	0.00842441	-2.63457	1.28e-05	1e-05	0.0189136	0.0819276	0.0676748	0.0758631	AT1G09640
AT1G09640	3121203	AGAGC	-0.0819955	0.00584795	-2.75619	1.45e-05	0.0177657	1.89e-05	0.0541646	0.0860558	0.123565	AT1G09640
AT1G10500	3461251	TCATG	-0.0988535	0.000545911	-3.45715	1.39e-05	1.41e-05	1.85e-05	0.0894026	0.0412443	0.16596	ATCPISCA
AT1G10470	3443649	TTAGC	-0.177575	0.00161244	-3.15365	0.0337397	0.0372508	3.45e-05	0.198109	0.250102	0.15554	ARR4
AT1G11530	3875244	AAACC	-0.179666	0.0039268	-2.88398	4.55e-05	3.03e-05	5.26e-05	0.133102	0.234634	0.171389	ATCXXS1
AT1G09310	3009758	TTATC	-0.0536719	0.00559521	-2.77061	0.130453	0.163951	0.105348	0.206143	0.162576	0.19205	AT1G09310
AT1G11310	3803337	ACACC	-0.309843	0.00636332	-2.72845	4.55e-05	5.88e-05	0.0926133	0.338876	0.401994	0.281375	ATMLO2
AT1G11310	3801598	TAATT	-0.298785	0.00327792	-2.9404	0.729637	0.611577	0.58307	0.935508	0.92631	0.95882	ATMLO2
AT1G10370	3397155	TAAAC	-0.246586	3.36e-05	-4.14783	0.351449	0.378005	0.388847	0.623389	0.601417	0.633254	ATGSTU17
AT1G10370	3397345	TAAAA	-0.103607	0.00962609	-2.58898	0.0564854	0.111536	0.145682	0.24112	0.191977	0.191426	ATGSTU17
AT1G10370	3398152	TAAGA	-0.134008	0.00193906	-3.09941	0.0907652	0.09404	0.122377	0.311356	0.201535	0.196314	ATGSTU17
AT1G10370	3397562	GAAGA	-0.168117	0.000770165	-3.3633	0.170055	0.206011	0.138242	0.434715	0.248307	0.335637	ATGSTU17
AT1G11850	3999723	AGAGG	-0.216318	0.00372678	-2.90041	0.0707234	0.165688	0.143865	0.361064	0.251946	0.416218	AT1G11850
AT1G10840	3609065	GGAAA	-0.290091	0.000566868	-3.44699	0.223241	0.301284	0.300301	0.690453	0.55444	0.450206	TIF3H1
AT1G11430	3848433	ACATG	-0.0552742	0.00326328	-2.94178	1.18e-05	1.01e-05	1.37e-05	0.0752558	0.0598739	0.0307286	MORF9
AT1G11430	3848812	ACATA	-0.0555943	0.00229684	-3.0489	1.05e-05	9.62e-06	1.35e-05	0.0899313	6.85e-06	0.0768784	MORF9
AT1G10670	3538252	CAATA	-0.0868189	0.00908502	-2.60884	0.0122851	0.0689106	1.64e-05	0.0323376	0.159281	0.15005	ACLA-1
AT1G10670	3536156	TGAGC	-0.168334	0.000222943	-3.69149	1.33e-05	0.097284	2.13e-05	0.18238	0.201991	0.21795	ACLA-1
AT1G10670	3537167	CGACA	-0.0668355	0.00277767	-2.99133	1.05e-05	1.33e-05	1.61e-05	0.0865023	0.0368723	0.0771719	ACLA-1
AT1G12310	4187518	GCAAG	-0.20254	0.00569462	-2.76487	0.133924	0.0949575	4.55e-05	0.47081	0.186757	0.178981	AT1G12310
AT1G11680	3940242	TTACG	-0.343134	0.000778167	-3.36045	0.41896	0.146281	3.7e-05	0.484942	0.543753	0.565984	atCYP51
AT1G12230	4149693	CAACT	-0.11201	0.00787859	-2.65723	1.82e-05	2.17e-05	2.38e-05	0.152163	0.0685855	0.115346	AT1G12230
AT1G11580	3890192	CCAGA	-0.153085	0.00619709	-2.73717	0.0702502	2.63e-05	3.12e-05	0.17645	0.188619	0.164495	ATPMEPCRA
AT1G11260	3779010	CAATC	-0.167395	0.00792739	-2.65515	0.780959	0.794413	0.665053	0.964744	0.999974	0.777894	ATSTP1
AT1G11260	3777403	ACAAG	-0.234025	0.00402584	-2.87613	0.785549	0.787925	0.4465	0.999974	0.722107	0.999969	ATSTP1
AT1G12090	4090009	TAAGA	-0.0951539	0.000746565	-3.37188	0.104377	0.146685	0.163062	0.24999	0.21457	0.235025	ELP
AT1G11840	3997767	GAATG	-0.116084	0.00023708	-3.67583	2.04e-05	3.33e-05	4e-05	0.0850785	0.0445525	0.218716	ATGLX1
AT1G11650	3915460	CAAAC	-0.0691305	0.00569395	-2.7649	1.43e-05	1.47e-05	1.79e-05	0.0517779	0.0660083	0.089652	ATRBP45B
AT1G13380	4589420	ATACC	-0.184394	0.00383662	-2.89129	4e-05	3.33e-05	6.25e-05	0.255289	0.0631445	0.234884	AT1G13380
AT1G09340	3018016	CAAGA	-0.0500286	0.00453646	-2.83823	0.083658	0.126323	0.0925192	0.147295	0.16151	0.143781	CRB
AT1G09340	3016251	TTACA	-0.127544	2.23e-06	-4.73094	0.862006	0.628531	0.703252	0.758249	0.94124	0.876932	CRB
AT1G13990	4796511	TAATT	-0.193567	0.00639	-2.72707	3.33e-05	4.35e-05	5.55e-05	0.306389	3.85e-05	0.274406	AT1G13990
AT1G12110	4105332	CCATC	-0.145171	0.00629179	-2.73217	4e-05	3.57e-05	6.67e-05	0.122643	0.31299	2.08e-05	AtNPF6.3
AT1G12110	4109222	ACAAG	-0.107651	0.0033324	-2.93529	1.41e-05	0.0204833	2.7e-05	0.142422	0.147096	0.0539576	AtNPF6.3
AT1G12110	4109004	GAAAG	-0.291391	0.000276203	-3.63665	0.298897	0.156244	3.23e-05	0.401672	0.599382	0.32829	AtNPF6.3
AT1G12110	4108982	TGAGA	-0.180573	0.000659405	-3.40592	1.61e-05	1.92e-05	0.0932947	0.129528	0.199531	0.305991	AtNPF6.3
AT1G12110	4106270	GGAAC	-0.1164	0.0095771	-2.59074	3.03e-05	2.94e-05	5.55e-05	0.023702	0.138267	0.187345	AtNPF6.3
AT1G12110	4105919	CTAAC	-0.271297	0.000190767	-3.73094	3.85e-05	3.33e-05	0.0759748	0.143943	0.415484	0.33051	AtNPF6.3
AT1G12240	4156438	AAAGG	-0.183665	0.00404884	-2.87433	0.0276841	0.100365	0.0465144	0.307278	0.194163	0.224117	ATBETAFRUCT4
AT1G12240	4156227	CGAGG	-0.167932	0.000451632	-3.50792	1.85e-05	3.03e-05	3.85e-05	0.195904	0.195407	0.112571	ATBETAFRUCT4
AT1G12240	4157486	ATACA	-0.184395	0.00407951	-2.87195	0.0828578	0.248447	2.7e-05	0.378708	0.313946	0.191862	ATBETAFRUCT4
AT1G12240	4156657	GCAAG	-0.117714	0.0063291	-2.73023	0.0265034	2.7e-05	3.12e-05	0.105048	0.169047	0.105609	ATBETAFRUCT4
AT1G12240	4156408	TGAGT	-0.183391	0.00841588	-2.63491	0.14585	0.121019	3.12e-05	0.330395	0.286329	0.200349	ATBETAFRUCT4
AT1G12240	4153752	TTATG	-0.148171	0.00923298	-2.60331	3.7e-05	5.55e-05	5.26e-05	0.142651	0.0495325	0.252476	ATBETAFRUCT4
AT1G13080	4460512	TGACC	-0.119338	0.00591301	-2.75257	4.17e-05	5.55e-05	4.76e-05	0.103308	2.56e-05	0.254826	CYP71B2
AT1G12920	4397878	CGACC	-0.220819	0.0015222	-3.17042	2.38e-05	0.080832	4.17e-05	0.388542	0.038872	0.315941	ERF1-2
AT1G14210	4857946	AAAAC	-0.37808	0.00466975	-2.82897	0.197724	5.55e-05	0.31519	0.296518	0.999933	0.350757	AT1G14210
AT1G12800	4364238	TGAGA	-0.385704	0.000742722	-3.3733	0.493948	0.599207	5.88e-05	0.63501	0.83918	0.776136	SDP
AT1G12800	4361985	CAATA	-0.122366	0.00322428	-2.94551	0.0236101	1.82e-05	4e-05	0.141182	0.15257	0.0970135	SDP
AT1G12800	4362952	CTAAG	-0.187822	0.00558073	-2.77145	0.177665	2.33e-05	4.55e-05	0.080713	0.4395	0.220987	SDP
AT1G12800	4363582	ACAGA	-0.352557	0.00195812	-3.09651	0.390158	0.266729	5.88e-05	0.652772	0.533304	0.52854	SDP
AT1G12800	4363255	TGAAG	-0.189231	0.00602437	-2.74645	2.7e-05	2.44e-05	0.149846	0.271498	0.171717	0.274374	SDP
AT1G12800	4362261	TCAAA	-0.111078	0.00253363	-3.0193	1.92e-05	1.85e-05	4e-05	0.0552302	0.220956	0.0571269	SDP
AT1G13930	4761263	CGAAT	-0.0566089	0.00570768	-2.76412	0.0350625	0.0718822	0.0537316	0.128921	0.0913114	0.110271	AT1G13930
AT1G11910	4019713	CAAGA	-0.0942096	0.00101927	-3.28515	7.52e-06	0.0366809	0.0287105	0.0805946	0.139161	0.128272	APA1
AT1G11910	4018177	CAAGA	-0.145369	0.000197041	-3.72278	0.0891604	0.150511	0.0469147	0.270098	0.212593	0.240003	APA1
AT1G14510	4963228	GGAGG	-0.329396	0.00910942	-2.60792	0.437492	3.7e-05	0.315873	0.75782	0.395194	0.588577	AL7
AT1G14510	4963125	TCATG	-0.307817	0.0097061	-2.58613	0.210413	3.45e-05	0.349014	0.514246	0.60112	0.367547	AL7
AT1G14400	4928462	AGATC	-0.102723	0.000639678	-3.41421	1.02e-05	7.81e-06	0.0206123	0.12906	0.117469	0.0822706	UBC1
AT1G14720	5067209	GGATG	-0.231774	0.00195963	-3.09628	3.85e-05	0.0556197	6.67e-05	0.160267	0.29616	0.29462	ATXTH28
AT1G15260	5250239	CAAGC	-0.289174	0.0045785	-2.83528	0.179052	0.286566	0.0717571	0.664224	0.238904	0.501767	AT1G15260
AT1G11860	4002703	ATACC	-0.0733448	0.000224509	-3.68971	0.0965183	0.0524437	0.113051	0.150952	0.190152	0.140943	AT1G11860
AT1G15140	5210351	TTATT	-0.197948	0.00219916	-3.06193	2.22e-05	2.86e-05	4.17e-05	0.0756717	0.174745	0.34352	FNRL
AT1G16000	5495260	TCATT	-0.20443	0.00478597	-2.8211	6.67e-05	5.26e-05	6.25e-05	0.0383813	0.287323	0.287766	OEP9.1
AT1G15390	5295662	TGATT	-0.137368	0.00625503	-2.7341	4.35e-05	5.88e-05	4.35e-05	0.179793	0.14604	0.086416	ATDEF1
AT1G15390	5294978	TCAGA	-0.385272	0.000417818	-3.52857	0.102008	0.161321	0.105366	0.299036	0.804804	0.420671	ATDEF1
AT1G14810	5104560	ACACT	-0.163658	0.00970791	-2.58606	2.33e-05	0.158803	3.03e-05	0.264331	0.0662727	0.319226	AT1G14810
AT1G15290	5257227	ATAGG	-0.368861	0.00159851	-3.15618	0.525725	6.67e-05	6.67e-05	0.652017	0.444651	0.535773	REC3
AT1G15290	5257389	ACAAG	-0.218902	0.00965209	-2.58805	3.12e-05	5.88e-05	0.181089	0.373183	0.256441	0.208262	REC3
AT1G15290	5257355	GTACC	-0.152879	0.00485718	-2.81636	3.23e-05	6.25e-05	5.88e-05	0.161244	0.0717406	0.225805	REC3
AT1G16210	5546202	TAAAC	-0.408563	0.000482739	-3.49016	0.57354	0.270057	3.85e-05	0.614782	0.933098	0.521444	AT1G16210
AT1G15730	5408715	GAACT	-0.213706	0.00581594	-2.75798	3.85e-05	3.33e-05	6.67e-05	0.0742123	0.258132	0.308913	AT1G15730
AT1G14320	4889437	TCATT	-0.0630062	0.00190837	-3.10413	0.115032	0.0818994	0.127767	0.151612	0.188976	0.17313	RPL10
AT1G14320	4889613	CAAGT	-0.210446	0.00719555	-2.68766	5e-05	0.184376	5.55e-05	0.30992	0.257	0.248901	RPL10
AT1G16740	5727935	TCAAC	-0.2025	0.00218211	-3.06426	3.45e-05	3.85e-05	5.55e-05	0.262331	0.130711	0.214588	AT1G16740
AT1G15950	5479151	AAAGG	-0.0615228	0.00564764	-2.76757	1.69e-05	2.44e-05	2.78e-05	0.0372082	0.0599782	0.0874512	ATCCR1
AT1G16810	5756694	TAATA	-0.107898	0.00582261	-2.75761	2.17e-05	0.0221049	2.44e-05	0.113517	0.173206	0.0591229	AT1G16810
AT1G17100	5845307	GTACG	-0.052557	0.000428735	-3.52173	1.33e-05	1.52e-05	3.03e-05	0.0435601	0.0507772	0.0633923	AtHBP1
AT1G17100	5844766	CCATG	-0.0969575	0.00183034	-3.11646	1.96e-05	0.0547616	4.17e-05	0.100892	0.0810115	0.163792	AtHBP1
AT1G17100	5845159	AAATG	-0.177823	0.00284989	-2.98348	1.56e-05	0.443543	3.7e-05	0.416706	0.144152	0.416207	AtHBP1
AT1G16700	5710545	TTATG	-0.0776476	0.00623231	-2.7353	3.03e-05	2.33e-05	3.57e-05	0.115863	0.0931585	0.0240107	AT1G16700
AT1G16700	5710999	TCAAT	-0.275972	0.003005	-2.96723	0.49394	0.451777	0.166718	0.560689	0.683936	0.695724	AT1G16700
AT1G16700	5711470	AAACT	-0.0986933	0.000997762	-3.29116	2.44e-05	1.82e-05	2.86e-05	0.103373	0.119834	0.0729437	AT1G16700
AT1G17080	5841540	AAAGA	-0.145021	0.00549733	-2.77635	0.0348015	0.0461271	0.0374562	0.229086	0.162256	0.162104	AT1G17080
AT1G17080	5840325	GAATT	-0.220191	4.5e-05	-4.08031	1.85e-05	1.69e-05	0.0887897	0.134224	0.314185	0.300991	AT1G17080
AT1G15980	5491103	GTAAT	-0.0373734	0.00534149	-2.78568	7.87e-06	7.87e-06	1e-05	0.0347362	0.0188291	0.0585807	NDF1
AT1G15980	5490586	AAAGG	-0.127021	0.00275859	-2.99343	0.191489	0.0477241	0.061636	0.18553	0.309162	0.18722	NDF1
AT1G15980	5491203	TAACT	-0.0447143	0.00690686	-2.7013	7.81e-06	0.0136901	1.02e-05	0.0213898	0.0517183	0.0747431	NDF1
AT1G15500	5326691	CGACG	-0.112571	0.0058211	-2.75769	2.63e-05	2.38e-05	4.55e-05	0.144866	0.0723222	0.12062	ATNTT2
AT1G16180	5542529	TCAAC	-0.0745999	0.00823059	-2.64246	9.17e-06	0.0251293	1.67e-05	0.0448761	0.161874	0.0422047	AT1G16180
AT1G17860	6149650	CAAAT	-0.182511	0.000455185	-3.50583	1.59e-05	0.166869	2.7e-05	0.364318	0.165659	0.184468	AtKTI5
AT1G18450	6351434	CAAGC	-0.336432	0.000623821	-3.42104	6.67e-05	0.087725	6.67e-05	0.73334	0.13235	0.231465	ARP4
AT1G17840	6146030	AGAAA	-0.283202	0.00427962	-2.85678	0.0776803	0.0857016	0.0556481	0.36598	0.182981	0.519674	ABCG11
AT1G18210	6268376	GGATG	-0.285855	0.00139311	-3.19607	0.28423	0.342709	0.226871	0.681128	0.618884	0.411362	AT1G18210
AT1G18210	6268785	AAATG	-0.17922	0.00154264	-3.16654	0.033371	2.13e-05	2.33e-05	0.256056	0.204636	0.110383	AT1G18210
AT1G17470	6006152	CAATA	-0.155171	0.00513241	-2.7986	1.25e-05	0.101082	3.45e-05	0.113269	0.3386	0.114774	ATDRG
AT1G17470	6005842	TGAAG	-0.133999	0.00423405	-2.86018	0.024477	2e-05	3.57e-05	0.172448	2.44e-05	0.254059	ATDRG
AT1G13440	4608458	ACACC	-0.0777337	7.46e-05	-3.9611	0.762339	0.789709	0.853489	0.852697	0.890869	0.895173	GAPC-2
AT1G18060	6212133	AAATA	-0.0825489	0.000141652	-3.80527	9.43e-06	1.03e-05	1.64e-05	0.109887	0.0545797	0.083216	AT1G18060
AT1G18060	6211892	TAAAC	-0.24007	0.00684525	-2.70428	0.614884	0.425169	3.03e-05	0.696784	0.461696	0.601814	AT1G18060
AT1G15690	5401009	TTAGC	-0.0894821	0.00537019	-2.78395	0.0519387	1.09e-05	0.0631815	0.0908106	0.189682	0.103084	AtAVP1
AT1G15690	5399679	GCACT	-0.105624	0.00761662	-2.66861	0.0327262	1.64e-05	0.0630174	0.170074	0.173476	0.0690809	AtAVP1
AT1G15690	5400909	TCATG	-0.169126	4.02e-07	-5.06819	8.26e-06	0.0274599	0.0207015	0.171402	0.195953	0.188192	AtAVP1
AT1G18720	6458003	TAACT	-0.240286	0.00174725	-3.13014	0.0892458	0.113942	0.231369	0.438984	0.389951	0.326481	AT1G18720
AT1G19140	6611026	TGAAA	-0.246134	0.00924912	-2.60271	0.135498	0.101156	6.67e-05	0.4651	0.204827	0.305195	COQ9
AT1G12900	4393356	GAAAA	-0.071511	0.00403688	-2.87527	0.552263	0.399645	0.456976	0.501727	0.581726	0.539964	GAPA-2
AT1G12900	4393042	GCAGC	-0.0532539	0.000412886	-3.53171	0.0713591	0.113358	0.0889223	0.196904	0.096459	0.140038	GAPA-2
AT1G12900	4393824	AAAGG	-0.0718801	0.00421272	-2.86178	0.544839	0.504951	0.539076	0.569013	0.593385	0.642108	GAPA-2
AT1G16720	5723703	AAACT	-0.191167	0.00403687	-2.87527	0.133207	0.370679	0.0747454	0.371161	0.385473	0.395497	HCF173
AT1G18070	6214850	AAATC	-0.122114	0.00884115	-2.61814	0.0472579	3.85e-05	5e-05	0.157255	0.0714935	0.184941	AT1G18070
AT1G18730	6461053	TGATA	-0.0737677	0.00214246	-3.06974	1.09e-05	8.47e-06	0.0394957	0.154151	6.76e-06	0.10666	NDF6
AT1G18540	6377566	CCAGA	-0.141264	0.000389003	-3.54743	0.154631	0.333377	0.0852852	0.416001	0.299284	0.281799	AT1G18540
AT1G19740	6825340	ATAGA	-0.117432	0.00920579	-2.60432	2.56e-05	2e-05	3.23e-05	0.1648	0.146332	0.0412425	AT1G19740
AT1G19670	6804311	CAACA	-0.339815	0.00591357	-2.75254	0.469279	0.431524	6.67e-05	0.570299	0.700503	0.649513	ATCLH1
AT1G19670	6804110	TAAAC	-0.278821	0.00664368	-2.7142	0.189554	0.0547968	0.155852	0.540545	0.359686	0.336434	ATCLH1
AT1G18080	6223199	CAAGA	-0.120158	0.00554462	-2.77356	0.396094	0.406576	0.360527	0.624242	0.387937	0.511495	ATARCA
AT1G20050	6950119	GAAGA	-0.0829204	0.00683312	-2.70487	2.08e-05	2.13e-05	4e-05	0.11159	0.0694296	0.0678238	HYD1
AT1G20050	6950098	CAACA	-0.137108	0.00602527	-2.7464	0.0307025	0.0675177	3.7e-05	0.197539	0.184867	0.127176	HYD1
AT1G19350	6688908	GAAAC	-0.0927144	0.0070833	-2.6929	1.69e-05	1.61e-05	2.63e-05	0.0760988	0.202091	1.32e-05	BES1
AT1G20100	6969509	GAAGA	-0.191254	0.00185204	-3.11299	3.03e-05	3.57e-05	4.76e-05	0.288601	0.0939033	0.191371	AT1G20100
AT1G20100	6969476	GGAAC	-0.319456	0.00302002	-2.96569	0.219059	0.272988	0.0795024	0.451512	0.456537	0.62187	AT1G20100
AT1G20225	7008538	CAAGA	-0.236106	0.00313497	-2.95418	3.23e-05	0.184574	0.0677721	0.385881	0.314405	0.26041	AT1G20225
AT1G19000	6562688	TTATT	-0.0723984	0.00461493	-2.83275	0.0309437	1.28e-05	2.38e-05	0.0800942	0.117272	0.0508091	AT1G19000
AT1G19000	6562621	AGATC	-0.0693619	0.00567328	-2.76609	1.23e-05	1.25e-05	0.0322265	0.0606365	0.0932789	0.0864216	AT1G19000
AT1G19000	6562414	AGATT	-0.0679214	0.00319031	-2.94878	0.0154322	0.0214265	1.92e-05	0.100661	0.0636638	0.0763179	AT1G19000
AT1G20580	7129940	CCAGA	-0.231811	0.000592873	-3.43485	0.0561068	4.17e-05	4.76e-05	0.470479	0.0859836	0.195166	AT1G20580
AT1G15820	5446719	GCAGG	-0.0644993	0.00486473	-2.81586	0.185883	0.309431	0.259349	0.388522	0.270035	0.289604	CP24
AT1G20200	7002278	CTAAC	-0.156479	0.0038726	-2.88836	2.56e-05	4.35e-05	4.17e-05	0.199213	0.203691	0.0666446	EMB2719
AT1G20090	6967124	TGATT	-0.128958	0.00288436	-2.9798	1.85e-05	2.04e-05	3.12e-05	0.229619	0.05868	0.098646	ARAC4
AT1G20693	7177966	GAAAA	-0.265458	6.33e-05	-4.00024	0.246366	1.85e-05	2.94e-05	0.283018	0.455916	0.303856	HMG
AT1G21190	7419961	TTAAC	-0.106553	0.00978778	-2.58324	2.78e-05	2.7e-05	4e-05	0.131614	0.113745	0.0743958	LSM3A
AT1G20810	7233003	TCATT	-0.195088	0.00220651	-3.06093	3.33e-05	3.57e-05	0.0893589	0.24197	0.178071	0.254651	AT1G20810
AT1G20810	7233156	TCAGA	-0.15196	0.00170363	-3.13756	3.57e-05	4e-05	6.67e-05	0.173398	0.13283	0.149795	AT1G20810
AT1G21350	7476990	TCATG	-0.186341	0.000438804	-3.51557	3.23e-05	3.7e-05	4e-05	0.173808	0.105286	0.280037	AT1G21350
AT1G21350	7476961	TAAGA	-0.392639	8.82e-05	-3.92102	0.446559	0.999958	0.28133	0.905809	0.999976	0.999978	AT1G21350
AT1G17220	5886368	TGATC	-0.190884	0.00479872	-2.82024	0.0489453	4.17e-05	4.17e-05	0.234594	0.190214	0.196873	FUG1
AT1G17220	5889847	AAACG	-0.0936068	0.0042148	-2.86162	0.0141542	1.85e-05	0.0285679	0.10104	0.0965056	0.126016	FUG1
AT1G19920	6914694	GAAAC	-0.0750235	0.00632533	-2.73042	1.75e-05	1.75e-05	3.33e-05	0.0337063	1.32e-05	0.191419	APS2
AT1G19920	6916483	TGACT	-0.123881	0.0045447	-2.83765	3.03e-05	3.03e-05	5e-05	0.181893	0.0614967	0.128365	APS2
AT1G19920	6915279	CCATT	-0.112387	0.000846538	-3.33711	1.69e-05	1.72e-05	2.94e-05	9.43e-06	0.197116	0.140099	APS2
AT1G19920	6915126	CGATC	-0.097089	0.00198421	-3.09259	1.67e-05	1.75e-05	2.94e-05	0.100181	0.0705637	0.120586	APS2
AT1G21000	7338970	TCAAA	-0.261141	0.00686192	-2.70347	0.376063	0.319115	3.57e-05	0.518856	0.561512	0.398267	AT1G21000
AT1G20260	7020362	ACAAA	-0.0888813	0.00274657	-2.99476	1.35e-05	1.96e-05	3.12e-05	0.148726	0.0728131	0.0451688	AtVAB3
AT1G20260	7018073	ATATT	-0.159372	0.000827123	-3.34355	2.08e-05	2.86e-05	4.55e-05	0.0596325	0.2198	0.198777	AtVAB3
AT1G20260	7018123	AGAGG	-0.244313	0.000995388	-3.29183	0.0468311	0.173954	4.35e-05	0.396644	0.298084	0.259041	AtVAB3
AT1G20440	7085119	GGAAG	-0.157535	0.00529659	-2.78842	0.460242	0.381986	0.414908	0.598501	0.599349	0.531889	AtCOR47
AT1G21720	7626694	TCAAA	-0.10576	0.00255368	-3.01691	2.38e-05	1.79e-05	2.17e-05	0.110154	0.0788982	0.12829	PBC1
AT1G21440	7502498	CGACT	-0.15274	0.00780821	-2.66025	5.55e-05	5e-05	0.0745878	0.135275	0.211281	0.186357	AT1G21440
AT1G21440	7502335	GGAAA	-0.101013	0.00374397	-2.89896	4.76e-05	5.26e-05	5.88e-05	0.081557	0.0767505	0.144892	AT1G21440
AT1G21440	7502329	AAAAT	-0.243884	0.00300082	-2.96765	4.76e-05	5.26e-05	0.242119	0.297912	0.231743	0.444216	AT1G21440
AT1G20020	6943821	ATACT	-0.0900708	0.00425536	-2.85858	0.100522	0.0978169	0.0628473	0.169075	0.151326	0.210997	ATLFNR2
AT1G21770	7651661	AAAAC	-0.173966	0.00371107	-2.90173	3.12e-05	2.78e-05	4.76e-05	0.146989	0.34135	0.0336667	AT1G21770
AT1G21750	7648403	GAAGG	-0.318044	0.00475515	-2.82317	0.0641771	0.345729	0.282788	0.394732	0.999966	0.252128	ATPDI5
AT1G22270	7865675	GCACA	-0.162437	0.00261475	-3.00974	0.0475693	0.0301662	4e-05	0.0861511	0.169798	0.309137	AtTRM112b
AT1G21920	7704339	GTAAC	-0.135955	0.00550564	-2.77586	2.94e-05	3.03e-05	3.45e-05	0.165535	0.0867254	0.1557	MRF1
AT1G21920	7705897	AAACT	-0.419527	7.19e-07	-4.95605	6.25e-05	5.26e-05	4.55e-05	0.473371	0.453108	0.332264	MRF1
AT1G22750	8052463	CTAGT	-0.121838	0.00248651	-3.02498	2.63e-05	3.03e-05	2.94e-05	0.119394	0.122657	0.123549	AT1G22750
AT1G22450	7926180	TGAAG	-0.0820456	0.00199114	-3.09155	1.22e-05	1.54e-05	2.63e-05	0.0939337	0.0902542	0.0620028	ATCOX6B2
AT1G22450	7926106	GAAGA	-0.196169	0.000131426	-3.82377	1.2e-05	0.170167	2.56e-05	0.416447	0.131463	0.210801	ATCOX6B2
AT1G22450	7926874	GGAAC	-0.187545	0.00201899	-3.08742	0.775852	0.616487	0.763471	0.907563	0.999989	0.810892	ATCOX6B2
AT1G23260	8257175	TAATA	-0.123235	0.00544559	-2.77942	2.33e-05	2.78e-05	4.55e-05	0.114839	0.0738552	0.181109	MMZ1
AT1G23260	8258319	CGAGG	-0.254038	0.000108776	-3.87013	2.63e-05	3.45e-05	5.55e-05	0.158895	0.27881	0.324526	MMZ1
AT1G22700	8029300	GCAGA	-0.193849	0.00549154	-2.77669	0.230491	2.5e-05	2.7e-05	0.311681	0.199438	0.300972	PYG7
AT1G23400	8312204	TAAAA	-0.313249	0.00263144	-3.0078	5.55e-05	0.22524	6.67e-05	0.234363	0.679538	0.25121	ATCAF2
AT1G22300	7880156	CTATC	-0.0446752	0.00308722	-2.95892	0.00956405	5.95e-06	1.11e-05	0.053623	0.056182	0.0338018	GRF10
AT1G22300	7880537	AGAGT	-0.088046	0.00261634	-3.00955	7.69e-06	0.0802004	0.0423452	0.140402	0.126345	0.119944	GRF10
AT1G22300	7879927	TTAGA	-0.132046	0.00844798	-2.63362	0.340566	0.235257	0.268449	0.397873	0.386266	0.45627	GRF10
AT1G20340	7043313	TTAAA	-0.0630386	0.000315507	-3.60222	0.819897	0.790642	0.799021	0.877863	0.877344	0.843469	DRT112
AT1G23130	8200428	TAAGA	-0.0768768	0.00534653	-2.78538	0.0540584	0.134706	0.0854886	0.255411	0.113099	0.136374	AT1G23130
AT1G23130	8200822	CAAGA	-0.113251	0.000136194	-3.81498	0.13028	0.204954	0.121677	0.305058	0.239915	0.251692	AT1G23130
AT1G23960	8478697	GGATA	-0.166813	0.0033533	-2.93335	3.7e-05	2.63e-05	4.17e-05	0.159604	0.146765	0.194175	AT1G23960
AT1G23960	8479394	AGAAG	-0.206075	0.00396194	-2.88118	5.26e-05	3.33e-05	5.55e-05	0.122016	0.342255	0.154095	AT1G23960
AT1G22850	8082698	CAAAC	-0.187197	0.00466179	-2.82952	0.555601	0.888598	0.690234	0.858668	0.908185	0.929171	AT1G22850
AT1G23490	8337514	TCAAT	-0.0560996	0.0026547	-3.00513	8.2e-06	7.04e-06	1.05e-05	0.0274521	0.0353971	0.105475	ARF1
AT1G23490	8338200	CCAGA	-0.0812242	0.00507554	-2.8022	0.0122241	7.19e-06	0.062141	0.19707	0.0775196	0.0434548	ARF1
AT1G24020	8500837	GGAGT	-0.142735	0.00736939	-2.67967	0.811619	0.717146	0.72602	0.86147	0.90541	0.916112	MLP423
AT1G22710	8030821	AAACT	-0.251667	0.00512354	-2.79916	0.276841	0.498092	0.215716	0.512979	0.743316	0.489354	ATSUC2
AT1G22710	8032105	AAACT	-0.23749	0.00373882	-2.8994	0.102058	0.143692	0.0539688	0.400606	0.2259	0.385685	ATSUC2
AT1G23820	8422480	TGAAG	-0.2327	5.28e-05	-4.04295	0.835288	0.610486	0.784361	0.999988	0.999984	0.928263	SPDS1
AT1G23820	8422742	TAATC	-0.240624	0.00161335	-3.15348	0.424345	0.327968	0.502641	0.689214	0.65594	0.631673	SPDS1
AT1G24180	8561261	CGAAA	-0.291885	0.00705151	-2.6944	0.593291	0.567698	0.563894	0.99998	0.60058	0.999978	IAR4
AT1G23390	8310592	GGAGA	-0.11608	0.00344196	-2.92523	2.63e-05	0.0833261	3.57e-05	0.177295	0.119266	0.135066	KFB
AT1G23390	8310576	CCATT	-0.0873873	0.000253469	-3.65873	2.63e-05	1.82e-05	3.57e-05	0.111796	0.071388	0.079058	KFB
AT1G23390	8310428	CCAGA	-0.103115	0.00260686	-3.01065	4.17e-05	3.45e-05	5.88e-05	0.141436	0.0974086	0.0706369	KFB
AT1G23390	8310230	GCAAC	-0.0419595	0.00903758	-2.61063	2.08e-05	1.67e-05	3.23e-05	0.0405664	0.0544786	0.0309033	KFB
AT1G23390	8310611	CAACA	-0.083689	0.00317123	-2.95063	2.78e-05	0.0224096	3.57e-05	0.0713167	0.110014	0.0922091	KFB
AT1G23390	8309404	GCAAT	-0.0444942	0.00304422	-2.96324	1.69e-05	1.64e-05	3.03e-05	0.0470337	0.0755503	0.0109623	KFB
AT1G26470	9155819	AGATG	-0.175051	0.00681641	-2.70568	0.0499737	0.0393937	0.0654917	0.301326	0.146983	0.231703	SNS1
AT1G25260	8855233	CTAGG	-0.137139	0.00154284	-3.1665	2.5e-05	0.026867	3.23e-05	0.104079	0.179829	0.154434	AT1G25260
AT1G25260	8855012	GGAAG	-0.321509	2.33e-05	-4.23097	0.25061	0.243833	2.94e-05	0.483326	0.405766	0.56991	AT1G25260
AT1G23190	8223276	TAAAC	-0.263749	0.00222637	-3.05825	0.415053	2.94e-05	0.16551	0.442609	0.452054	0.477176	PGM3
AT1G25550	8976742	CAAGT	-0.225571	0.00243256	-3.03161	4.55e-05	0.135724	4.17e-05	0.295575	0.224785	0.292165	HHO3
AT1G25550	8976564	CAAAA	-0.262114	0.00401857	-2.8767	0.0749285	0.0610837	6.67e-05	0.31547	0.329955	0.276995	HHO3
AT1G27300	9483848	ACAAT	-0.270303	0.00105068	-3.27659	6.25e-05	5e-05	5.88e-05	0.405246	0.107153	0.298679	AT1G27300
AT1G27330	9493619	GTAAG	-0.107896	0.000249166	-3.66312	1.75e-05	1.35e-05	2.17e-05	8.47e-06	0.0911443	0.232588	AT1G27330
AT1G27090	9404539	AAATT	-0.155489	0.00937457	-2.59808	4.35e-05	0.0493565	5.88e-05	0.212736	0.235818	0.0673709	AT1G27090
AT1G27090	9405996	AAATG	-0.40609	8.53e-07	-4.92285	4.76e-05	0.0657274	6.25e-05	0.344453	0.389821	0.549832	AT1G27090
AT1G25440	8934479	AGAGG	-0.105803	0.00134268	-3.2067	3.33e-05	2.22e-05	3.57e-05	0.179405	0.0699693	0.0681257	BBX15
AT1G25440	8933932	TTAAT	-0.114396	0.000368895	-3.56139	2.5e-05	0.0113633	2.63e-05	0.0804613	0.119114	0.155028	BBX15
AT1G27130	9426669	AGAAA	-0.111088	0.00994154	-2.57786	1.43e-05	0.0430337	2.78e-05	0.138198	0.119188	0.118954	ATGSTU13
AT1G27390	9513799	GGAGG	-0.369732	0.000742221	-3.37349	0.36144	5.88e-05	0.182563	0.559304	0.396364	0.697591	TOM20-2
AT1G27000	9376282	AAAGT	-0.268244	0.00437966	-2.84944	0.121576	0.327311	0.159527	0.4056	0.511896	0.495651	AT1G27000
AT1G26110	9027546	TGATA	-0.358547	0.00484931	-2.81688	6.67e-05	3.7e-05	0.534391	0.590534	0.620552	0.39905	DCP5
AT1G26110	9026269	GCAAT	-0.239514	0.00106872	-3.27178	4e-05	3.03e-05	3.85e-05	0.43465	0.186684	0.0973166	DCP5
AT1G26110	9025872	GAACA	-0.161191	0.00557323	-2.77189	2.94e-05	2.86e-05	3.45e-05	0.109806	0.251119	0.122741	DCP5
AT1G26110	9024969	AGAGC	-0.276855	0.00630194	-2.73164	0.508104	0.158465	0.333339	0.575557	0.599478	0.655439	DCP5
AT1G26850	9302316	AAAGT	-0.339751	0.000500262	-3.48062	0.132776	0.428404	3.57e-05	0.518079	0.572836	0.489554	AT1G26850
AT1G27950	9741913	GCAGT	-0.103825	0.00666225	-2.71327	0.0641356	0.312531	0.191019	0.421616	0.188759	0.268785	LTPG1
AT1G27950	9741769	CTAGG	-0.11551	0.00485455	-2.81653	0.300459	0.142468	0.109299	0.255749	0.385839	0.257168	LTPG1
AT1G28400	9973228	CAAGT	-0.310913	0.000314443	-3.6031	2.27e-05	0.0658619	5e-05	0.913456	3.85e-05	0.0851794	AT1G28400
AT1G28960	10110511	ATACC	-0.338717	0.00875449	-2.6215	0.587304	0.585337	0.524081	0.999962	0.908918	0.803993	ATNUDT15
AT1G29250	10223550	AGATC	-0.0766599	0.00112081	-3.2583	1.85e-05	1.75e-05	2.63e-05	0.0554969	0.132336	0.0422097	ALBA1
AT1G29390	10286708	TCATT	-0.146392	0.00548741	-2.77694	4e-05	3.03e-05	5e-05	0.439252	2.38e-05	2.04e-05	COR314-TM2
AT1G28580	10045326	TGATC	-0.238847	0.000920896	-3.31364	2.33e-05	2.63e-05	3.85e-05	0.0834613	0.293092	0.340076	AT1G28580
AT1G29965	10498486	CAAGG	-0.0983309	0.00885453	-2.61762	5.88e-05	4.55e-05	6.25e-05	0.108266	0.0934316	0.0934614	AT1G29965
AT1G29850	10449262	ATAGT	-0.0913298	0.00848427	-2.63216	3.03e-05	2.22e-05	3.57e-05	0.117114	1.56e-05	0.156948	AtPDCD5
AT1G29070	10151218	AGATA	-0.0461997	3.9e-05	-4.11311	0.0150923	0.00893971	3.7e-06	0.0454914	0.0856627	0.0314806	PRPL34
AT1G29990	10508852	TTAAA	-0.136734	0.00577256	-2.76043	2.33e-05	2.94e-05	0.0547503	0.187106	0.122428	0.155472	PFD6
AT1G29700	10385181	ACATG	-0.172201	0.00399975	-2.87818	2.94e-05	0.0497797	3.12e-05	0.376406	0.149822	0.0402151	AT1G29700
AT1G29150	10181291	CCAAC	-0.173096	0.00470334	-2.82668	4e-05	0.0404893	0.0497021	0.170669	0.234946	0.203904	ATS9
AT1G29150	10182313	GAAAA	-0.112792	0.00124801	-3.22768	2.04e-05	2.56e-05	2.7e-05	0.0433509	0.141437	0.153662	ATS9
AT1G29660	10373629	GGACA	-0.0580487	0.00834639	-2.63773	1.49e-05	1.3e-05	2.5e-05	0.0788257	0.0368318	0.0585416	AT1G29660
AT1G29660	10373474	GAACC	-0.106542	0.0021355	-3.07071	1.64e-05	1.3e-05	0.0369467	0.0548216	0.192376	0.109405	AT1G29660
AT1G29660	10373269	CCAAT	-0.114937	0.00453364	-2.83843	1.61e-05	0.0800223	2.7e-05	0.154583	0.170968	0.0993261	AT1G29660
AT1G29660	10372026	GTAAA	-0.233274	3.95e-06	-4.61406	2.38e-05	2.04e-05	3.85e-05	0.319987	0.0692704	0.310646	AT1G29660
AT1G29670	10376078	TGATG	-0.112602	0.00579863	-2.75896	1.16e-05	1.2e-05	1.64e-05	0.173107	0.0345789	0.130161	GDSL1
AT1G30820	10945863	ATACG	-0.289262	0.000200086	-3.71891	4.17e-05	4.55e-05	6.67e-05	0.283388	0.364871	0.219681	CTPS1
AT1G29470	10311751	AAACT	-0.255307	0.008949	-2.614	0.727005	0.683593	0.56182	0.999977	0.738391	0.999971	AT1G29470
AT1G30120	10585108	TGACT	-0.0961257	0.00510213	-2.80051	1.49e-05	1.54e-05	0.0281521	0.156735	0.0567804	0.103044	PDH-E1
AT1G30230	10640333	ACACC	-0.0492615	0.00656607	-2.71809	0.0704805	0.0974811	0.0421593	0.141394	0.0913835	0.125128	eEF-1Bb1
AT1G30230	10639534	ATATC	-0.0685317	0.00438318	-2.84918	0.117203	0.177511	0.0415562	0.232744	0.150993	0.158129	eEF-1Bb1
AT1G30230	10639355	GCAGT	-0.099222	0.00280335	-2.98852	0.166521	0.401604	0.247574	0.502551	0.261896	0.348918	eEF-1Bb1
AT1G30230	10640145	AAAGT	-0.0768509	0.0086782	-2.62448	0.19621	0.295772	0.295314	0.430247	0.240911	0.346691	eEF-1Bb1
AT1G31340	11218872	GTAAG	-0.0752865	0.00816859	-2.64502	2.08e-05	1.61e-05	2.78e-05	0.131273	0.0381577	0.0564935	ATRUB1
AT1G31180	11142890	AAATG	-0.137316	0.00124828	-3.22761	0.0292581	2.13e-05	2.94e-05	0.165541	0.275705	9.71e-06	ATIMD3
AT1G31180	11144525	CGAAT	-0.146302	0.00112072	-3.25832	3.85e-05	3.03e-05	3.7e-05	0.188576	0.108632	0.141804	ATIMD3
AT1G31860	11434216	CGAGA	-0.175402	0.00125248	-3.22665	5.55e-05	5.88e-05	4.17e-05	0.222521	0.150412	0.153428	AT-IE
AT1G32460	11739139	GGAAG	-0.221481	0.005671	-2.76622	0.635929	0.655506	0.67921	0.999984	0.635123	0.999982	AT1G32460
AT1G30580	10832931	ATACT	-0.0680231	0.00856576	-2.62892	1.28e-05	0.0263494	1.72e-05	0.0677153	0.0939421	0.0687915	EngD-1
AT1G32210	11605899	ACAGA	-0.281405	0.00012959	-3.82724	4.35e-05	4e-05	0.132132	0.367486	0.189182	0.419763	ATDAD1
AT1G32070	11535763	GAATT	-0.119926	0.00993301	-2.57815	0.0478721	3.03e-05	3.57e-05	0.158458	0.198243	0.0510153	ATNSI
AT1G32070	11535948	GGAGT	-0.396958	4.37e-05	-4.08692	0.534819	0.328918	4.17e-05	0.727387	0.789828	0.537438	ATNSI
AT1G30360	10717458	AAATG	-0.129581	0.00694206	-2.69961	3.12e-05	4.17e-05	4.76e-05	0.229344	1.89e-05	0.1595	ERD4
AT1G31970	11481995	GAACG	-0.127874	0.00280033	-2.98885	3.45e-05	3.03e-05	6.67e-05	0.166066	0.11171	0.105978	RH5
AT1G32130	11559493	ACAGG	-0.403676	0.000503811	-3.47872	3.45e-05	0.710186	5.26e-05	0.789849	0.453761	0.677692	ATIWS1
AT1G32130	11559585	CAAAT	-0.164588	0.0077543	-2.66258	3.03e-05	2.38e-05	4.76e-05	0.116421	0.207068	0.170376	ATIWS1
AT1G32050	11529473	ATAAA	-0.116348	0.00109379	-3.26522	1.33e-05	1.52e-05	1.92e-05	0.18487	0.0831589	0.0810625	AtSCAMP5
AT1G32220	11608972	TCAAT	-0.0928126	0.00117474	-3.24494	2.04e-05	1.96e-05	2.44e-05	0.0993188	0.0843485	0.094835	AT1G32220
AT1G31420	11253420	CCAGA	-0.176817	0.00149248	-3.17614	3.85e-05	4.76e-05	4e-05	0.3345	0.0901035	0.105975	FEI1
AT1G31420	11253808	ATAGT	-0.280597	0.00894959	-2.61397	0.276474	0.43646	0.413483	0.717335	0.564585	0.686286	FEI1
AT1G31910	11460094	CCAGA	-0.222693	0.00288409	-2.97983	0.476353	0.999974	0.855515	0.999977	0.999967	0.999976	AT1G31910
AT1G31910	11461103	TAAAG	-0.095463	0.00994296	-2.57781	1.75e-05	1.67e-05	3.57e-05	0.0331478	0.0562886	0.197023	AT1G31910
AT1G32700	11827880	GAAGA	-0.152295	0.00406109	-2.87338	5.88e-05	3.85e-05	4e-05	0.234479	0.0388326	0.183712	AT1G32700
AT1G32700	11829394	GGAAG	-0.28239	0.00583602	-2.75686	0.318481	0.320615	0.262987	0.493484	0.634106	0.621664	AT1G32700
AT1G31812	11411179	CTAAG	-0.0454227	0.00347193	-2.92254	0.0776483	0.12833	0.0773821	0.151819	0.105064	0.162745	ACBP
AT1G32580	11784198	ATATC	-0.188254	0.0015963	-3.15658	4.35e-05	3.7e-05	6.67e-05	0.151346	0.270422	0.143142	MORF5
AT1G33040	11966592	CCATC	-0.123451	0.005001	-2.80697	2.94e-05	3.7e-05	4.76e-05	0.131145	0.172027	0.0672951	NACA5
AT1G33040	11967557	CGATG	-0.144745	0.0017105	-3.13638	0.0525395	2.13e-05	3.12e-05	0.144969	0.243151	0.0987084	NACA5
AT1G33040	11967579	GAAGC	-0.15696	0.000103434	-3.88239	2.5e-05	2.13e-05	3.03e-05	0.215697	0.190123	0.0651361	NACA5
AT1G23310	8269976	TAAGA	-0.0478873	0.000802963	-3.35177	0.105729	0.0973475	0.044389	0.165719	0.105155	0.120253	AOAT1
AT1G23310	8268790	GGATA	-0.0719512	0.00213443	-3.07086	0.450478	0.512845	0.513091	0.605869	0.517121	0.569278	AOAT1
AT1G32450	11717117	AGACT	-0.264679	0.00513467	-2.79846	0.129771	0.128193	5e-05	0.275192	0.168644	0.608214	AtNPF7.3
AT1G29910	10473120	CAAAG	-0.0671618	0.00211194	-3.07402	0.558801	0.609168	0.637518	0.679812	0.661991	0.665169	AB180
AT1G29910	10473095	GTACG	-0.0673326	0.00273623	-2.99592	0.54335	0.529411	0.595735	0.582341	0.640646	0.647506	AB180
AT1G29910	10472323	CAAGA	-0.0394245	0.00762304	-2.66833	0.0590152	0.10926	0.0952761	0.186507	0.0846556	0.110662	AB180
AT1G29910	10473278	TCACC	-0.0758072	0.000428384	-3.52195	0.223804	0.26261	0.251105	0.342943	0.270128	0.35187	AB180
AT1G32990	11955863	CAACT	-0.142282	0.00332188	-2.93627	0.206413	0.266436	0.175542	0.419344	0.259019	0.396873	PRPL11
AT1G33780	12245540	CGAAC	-0.158401	0.00609751	-2.74249	5.55e-05	3.57e-05	5.88e-05	0.0789341	0.240938	0.15548	AT1G33780
AT1G32080	11538757	ACAAG	-0.0912576	0.000143449	-3.80215	9.43e-06	8.33e-06	1.54e-05	0.143611	0.103354	0.0268412	AtLrgB
AT1G32470	11740182	CAAAT	-0.0492714	0.00654892	-2.71895	0.0338803	0.0739449	0.061034	0.128445	0.0826758	0.105553	AT1G32470
AT1G32470	11739325	TGAGA	-0.100478	0.00128364	-3.21961	0.0668205	0.11886	0.0288699	0.214498	0.130149	0.171339	AT1G32470
AT1G33590	12178373	CTAAT	-0.384322	0.00125029	-3.22715	0.387574	0.593628	0.417687	0.945747	0.763391	0.842716	AT1G33590
AT1G32230	11615508	TAAGG	-0.142829	0.00563723	-2.76817	2.08e-05	1.85e-05	2.22e-05	0.0960366	0.203447	0.129064	RCD1
AT1G32230	11613523	TTACT	-0.322916	0.00234128	-3.04313	4.35e-05	0.185919	4e-05	0.583861	0.245274	0.325615	RCD1
AT1G34000	12357976	CTAGA	-0.13609	0.00211937	-3.07297	3.85e-05	2.86e-05	4.35e-05	0.1915	0.156147	0.0607328	OHP2
AT1G33811	12269615	ATACT	-0.116719	0.00421646	-2.8615	2.13e-05	2.04e-05	3.57e-05	0.115338	0.0672889	0.167607	AT1G33811
AT1G36380	13701230	ACAAA	-0.218839	0.00511099	-2.79995	6.25e-05	4.17e-05	4.55e-05	0.400817	0.135957	0.119892	AT1G36380
AT1G35420	13027318	GGAGA	-0.348059	0.00482306	-2.81862	0.28942	0.517201	6.25e-05	0.793831	0.594978	0.46205	AT1G35420
AT1G33140	12023604	TAACT	-0.0544938	0.0033979	-2.92924	0.0644995	0.0503331	0.0355728	0.109804	0.0837996	0.120283	PGY2
AT1G35160	12868107	ACAAG	-0.174895	6.7e-05	-3.98676	1.47e-05	1.35e-05	2.04e-05	0.225679	0.250498	0.0485569	GRF4
AT1G29920	10475767	CCAAA	-0.0739604	0.000821685	-3.34538	0.559057	0.53643	0.531983	0.646479	0.626606	0.576266	AB165
AT1G29920	10475624	CGAGA	-0.0752186	0.000670431	-3.40139	0.551084	0.570129	0.584572	0.68858	0.636381	0.606479	AB165
AT1G29920	10475766	CAAAG	-0.0630097	0.00342701	-2.92659	0.638845	0.635923	0.602173	0.713002	0.685233	0.667735	AB165
AT1G35620	13157826	ACAAG	-0.386251	0.00356887	-2.91395	0.828403	6.25e-05	0.531689	0.629766	0.889179	0.999962	ATPDI8
AT1G32900	11922463	GCACC	-0.112691	0.00174933	-3.12979	0.0514539	2.86e-05	4.17e-05	0.106032	0.175622	0.107943	GBSS1
AT1G32900	11923452	ACAAT	-0.069093	0.00201042	-3.08869	3.7e-05	3.03e-05	5.26e-05	0.0720345	0.0873721	0.0479924	GBSS1
AT1G32900	11921860	AAAGG	-0.186648	7.76e-10	-6.14971	2.78e-05	2.38e-05	4.55e-05	0.223066	0.0951378	0.241839	GBSS1
AT1G32900	11921253	GAACT	-0.113259	0.00028948	-3.62454	0.0488648	2.38e-05	3.23e-05	0.146136	0.15359	0.0889709	GBSS1
AT1G32900	11921750	GGAAT	-0.221405	0.000285454	-3.62815	0.197941	0.0882094	3.7e-05	0.355553	0.250437	0.344412	GBSS1
AT1G32900	11920599	AGAAC	-0.1315	0.0015575	-3.16375	0.119061	0.0223998	2.94e-05	0.220805	0.181021	0.134165	GBSS1
AT1G35580	13124122	TCAGG	-0.307643	0.00344714	-2.92477	0.12682	0.15391	0.123046	0.44142	0.446615	0.43867	NIN2
AT1G31330	11215218	CCAGG	-0.100486	4.3e-05	-4.09057	0.328936	0.31256	0.275963	0.400405	0.442526	0.375986	PSAF
AT1G31330	11214895	GTAGA	-0.131942	0.00111497	-3.25978	0.761033	0.744716	0.674004	0.999996	0.680735	0.894849	PSAF
AT1G31330	11215599	CGAGA	-0.0743146	0.000928931	-3.31121	0.32552	0.507825	0.423412	0.531776	0.446233	0.501692	PSAF
AT1G34430	12588021	AAATT	-0.119991	0.00329916	-2.9384	0.0222197	2e-05	3.57e-05	0.118286	0.152459	0.111503	EMB3003
AT1G43790	16576136	GGATG	-0.225351	0.00619845	-2.73709	0.0528959	0.202304	4.17e-05	0.402995	0.244515	0.283784	TED6
AT1G42960	16126951	ACACG	-0.172285	0.00131481	-3.21273	0.789623	0.493227	0.558463	0.785096	0.797141	0.775933	AT1G42960
AT1G43890	16648093	CTAAA	-0.12422	0.00801376	-2.65149	0.078587	1.85e-05	2.38e-05	0.138969	0.153251	0.159068	ATRAB-C1
AT1G43560	16398218	AAAAG	-0.244429	0.00281462	-2.98729	0.739832	0.734284	0.673769	0.999979	0.881218	0.999974	ATY2
AT1G36160	13543783	CGAAG	-0.162091	0.00700792	-2.69647	0.0408821	3.33e-05	4.55e-05	0.196716	0.0719921	0.258524	ACC1
AT1G35680	13209431	CCAGG	-0.0937814	0.00893133	-2.61467	0.26757	0.223522	0.177369	0.353254	0.282397	0.314154	RPL21C
AT1G35680	13210207	CCAGC	-0.0674827	0.00718903	-2.68796	0.163868	0.116148	0.0744436	0.18202	0.172496	0.202392	RPL21C
AT1G35680	13209468	CAAAT	-0.0648426	0.00813842	-2.64627	0.0725138	0.0832877	0.102739	0.166187	0.118934	0.167948	RPL21C
AT1G45145	17076208	GGAAC	-0.232037	0.000749729	-3.37072	0.287021	0.298518	0.156228	0.425103	0.622231	0.390543	ATH5
AT1G44100	16764631	AAACT	-0.382856	0.00158927	-3.15787	0.794732	0.411011	0.44393	0.79832	0.999952	0.99997	AAP5
AT1G36730	13899266	AAATG	-0.0917801	0.00626642	-2.7335	2.5e-05	1.85e-05	3.33e-05	0.0371036	0.140559	0.0977547	AT1G36730
AT1G36730	13898728	TGAGT	-0.148584	0.00768551	-2.66558	0.0816384	0.130807	2.86e-05	0.149864	0.317548	0.190814	AT1G36730
AT1G36730	13899409	TCATT	-0.107935	0.00541197	-2.78143	3.12e-05	2.27e-05	4.55e-05	0.0674053	0.192048	0.0644499	AT1G36730
AT1G35720	13226283	GGACT	-0.0567695	0.00275444	-2.99389	5.05e-06	6.62e-06	0.0492281	0.054537	0.0904343	0.0745771	ANN1
AT1G35720	13226763	GAACT	-0.104478	0.000791466	-3.35576	0.114883	0.0663443	0.115389	0.231341	0.183586	0.195124	ANN1
AT1G44770	16908035	AAATG	-0.250559	0.00877986	-2.62051	0.0946631	0.0434838	0.156651	0.285021	0.478103	0.283352	AT1G44770
AT1G44770	16907813	CTAAT	-0.153457	0.00524716	-2.79146	2e-05	2.5e-05	2.94e-05	0.222371	0.107503	0.130571	AT1G44770
AT1G47200	17298282	CTAGT	-0.106416	0.00754872	-2.67162	2.22e-05	4e-05	5e-05	0.0701435	0.147449	0.101769	WPP2
AT1G43670	16468694	AAAGA	-0.124888	0.000300336	-3.61501	1.12e-05	0.0659451	0.0251099	0.185876	0.115971	0.163883	AtcFBP
AT1G44800	16914966	GGACG	-0.180112	0.00387296	-2.88833	3.7e-05	3.23e-05	6.25e-05	0.108848	0.22358	0.20804	SIAR1
AT1G44920	16983215	TGAAT	-0.152464	0.00642409	-2.72531	0.0648266	0.116765	2.13e-05	0.294824	0.174234	0.169946	AT1G44920
AT1G32060	11534563	GAAAA	-0.0781607	0.003952	-2.88197	0.636167	0.538799	0.575405	0.651702	0.656549	0.676603	PRK
AT1G32060	11534344	TCAGA	-0.0757554	8.56e-05	-3.92825	0.141234	0.152591	0.0931262	0.156136	0.267644	0.190437	PRK
AT1G32060	11533080	TAAGA	-0.0771193	0.00710588	-2.69184	0.295347	0.447487	0.359864	0.508164	0.399359	0.426532	PRK
AT1G47640	17519962	TCACA	-0.237165	0.00317803	-2.94997	0.503014	0.999967	0.785409	0.999967	0.99995	0.999969	AT1G47640
AT1G48320	17855149	CAACA	-0.20539	0.00967079	-2.58738	0.0545922	4.17e-05	0.0735742	0.316871	0.225692	0.201817	DHNAT1
AT1G47420	17396492	AAAAT	-0.183924	0.00136243	-3.20249	0.612185	0.999985	0.772616	0.936582	0.999986	0.999989	SDH5
AT1G48750	18036191	GCAGC	-0.110447	0.00689668	-2.70179	0.023751	0.0763277	1.37e-05	0.253455	0.17797	9.43e-06	AT1G48750
AT1G45201	17127094	CAAGG	-0.0733253	0.00025182	-3.6604	3.7e-05	2.7e-05	5.26e-05	0.106636	0.0629684	0.0504877	ATTLL1
AT1G45201	17124759	TTATA	-0.169612	0.000149586	-3.79176	0.0680645	3.33e-05	5.88e-05	0.211653	0.179439	0.185901	ATTLL1
AT1G45201	17127156	ACAAG	-0.0927447	0.00793868	-2.65467	3.33e-05	3.23e-05	0.0521659	0.159051	0.0348849	0.136529	ATTLL1
AT1G45201	17124868	CAAAC	-0.0525696	0.00443105	-2.84572	5e-05	3.33e-05	5.88e-05	0.0759845	0.0459549	0.0359115	ATTLL1
AT1G45201	17128185	AGAAG	-0.294578	2.03e-05	-4.26165	0.15072	0.27531	4.17e-05	0.475289	0.329325	0.505191	ATTLL1
AT1G45201	17128372	CCATT	-0.0797185	1.71e-05	-4.30001	2.38e-05	2.44e-05	3.7e-05	0.105605	0.0596725	0.0739628	ATTLL1
AT1G43170	16268488	TCAGA	-0.0845167	0.00038986	-3.54685	0.0648508	0.176513	0.0971281	0.26501	0.126998	0.200034	ARP1
AT1G43170	16268172	TCAGA	-0.158826	2.44e-07	-5.16249	0.158936	0.214526	0.161353	0.287638	0.394459	0.329196	ARP1
AT1G43170	16267302	CAAGT	-0.0738247	0.00891082	-2.61546	0.0322174	0.201442	0.0689878	0.229586	0.154486	0.140049	ARP1
AT1G43170	16267995	CCAGA	-0.0908756	0.000320786	-3.59791	0.0757014	0.155067	0.0792904	0.22599	0.155345	0.201351	ARP1
AT1G48630	17983121	ACAAG	-0.111679	0.00163204	-3.15012	2.13e-05	2.38e-05	4.35e-05	0.0548028	0.12642	0.153904	RACK1B
AT1G48420	17897449	TCATG	-0.122635	0.00760448	-2.66914	2.04e-05	2.44e-05	4.55e-05	0.238463	0.0715118	0.0580192	ACD1
AT1G48420	17896910	GAAGG	-0.162262	0.0044114	-2.84714	1.89e-05	0.0563723	4e-05	0.0703943	0.197078	0.275744	ACD1
AT1G48420	17897741	TGAGG	-0.216325	0.000235909	-3.67709	2.33e-05	2.5e-05	4.55e-05	0.0720509	0.227695	0.349322	ACD1
AT1G44446	16849142	ATATG	-0.154555	0.000115273	-3.85597	0.0432666	0.138265	9.52e-06	0.221132	0.250773	0.173303	ATCAO
AT1G48300	17847283	CCAGA	-0.209836	0.00373595	-2.89964	0.197463	0.23504	0.336069	0.530116	0.339829	0.528134	DGAT3
AT1G49410	18286757	TGAGC	-0.0699901	0.00626346	-2.73366	1.28e-05	1.12e-05	0.0402676	0.106686	0.0615725	0.0820033	TOM6
AT1G48830	18059898	TCACT	-0.111256	0.00497368	-2.80873	0.132034	0.198662	0.125124	0.299454	0.255364	0.23477	AT1G48830
AT1G48450	17908713	ACATT	-0.0970868	0.00558997	-2.77091	0.0246946	1.54e-05	2.33e-05	0.120492	0.0277803	0.167721	AT1G48450
AT1G49975	18505150	GTATT	-0.202906	0.00779332	-2.6609	0.744467	0.737551	0.711391	0.947567	0.919199	0.93536	AT1G49975
AT1G48600	17969144	GGACA	-0.229796	0.000117913	-3.85043	0.196017	2.13e-05	2.7e-05	0.420415	0.242514	0.222524	AtPMEAMT
AT1G48600	17968560	ACAAA	-0.0859429	0.00425001	-2.85898	1.49e-05	2.22e-05	3.12e-05	0.14568	0.0315229	0.0806945	AtPMEAMT
AT1G48600	17967901	ACAAG	-0.32408	0.000241356	-3.67126	0.163805	0.204292	0.293951	0.67555	0.48174	0.476998	AtPMEAMT
AT1G48600	17968704	AAAGA	-0.109824	0.00827686	-2.64056	0.0721017	2.08e-05	3.23e-05	0.0884589	0.0951682	0.217999	AtPMEAMT
AT1G48600	17967835	GGATA	-0.0977034	0.00709593	-2.69231	2e-05	2.63e-05	4.35e-05	0.0666067	0.0965292	0.130064	AtPMEAMT
AT1G48850	18065126	ATAGA	-0.0746992	0.00590622	-2.75294	2.22e-05	1.89e-05	4.35e-05	0.0996475	1.23e-05	0.124522	EMB1144
AT1G48850	18065719	CAACC	-0.188761	9.88e-06	-4.4197	2.78e-05	1.89e-05	4.76e-05	0.135358	0.207388	0.223632	EMB1144
AT1G50490	18705618	GGACA	-0.193641	0.00638318	-2.72742	4.76e-05	5e-05	5.88e-05	0.231927	0.219117	0.130034	UBC20
AT1G50490	18705578	TGAGT	-0.35387	0.00668902	-2.71194	0.31508	0.375098	0.27208	0.744953	0.631456	0.647458	UBC20
AT1G49240	18216787	GAAGC	-0.100402	0.00298871	-2.9689	9.9e-06	1.32e-05	2.08e-05	0.0920029	0.0407411	0.168505	ACT8
AT1G49240	18217423	GAAAA	-0.0781687	0.00522858	-2.7926	8e-06	1.23e-05	1.89e-05	1.06e-05	0.159851	0.074684	ACT8
AT1G48410	17886366	ACACG	-0.121519	0.00316573	-2.95117	1.96e-05	2.04e-05	4.55e-05	0.105638	0.236756	0.0222489	AGO1
AT1G48030	17718572	AAAGA	-0.0532676	0.00802096	-2.65119	1.02e-05	9.8e-06	1.89e-05	0.1023	9.9e-06	0.057532	mtLPD1
AT1G48030	17718326	CTATC	-0.0932058	0.00818941	-2.64416	0.0428486	0.077218	1.64e-05	0.0981524	0.216188	0.0853604	mtLPD1
AT1G48030	17718541	GTATT	-0.0643247	0.0037881	-2.89529	1.05e-05	1.03e-05	1.92e-05	0.0282777	0.116166	0.0485703	mtLPD1
AT1G44575	16873062	CAACT	-0.0569805	0.00543318	-2.78016	0.184945	0.288	0.278674	0.2977	0.317661	0.307198	CP22
AT1G47128	17283748	GGAAC	-0.109341	0.00112861	-3.25633	0.200889	0.255707	0.209864	0.335556	0.325522	0.333406	RD21
AT1G50670	18774994	TCAAC	-0.237346	0.00236762	-3.03977	0.0702618	3.12e-05	0.131261	0.460266	0.222148	0.231177	OTU2
AT1G50020	18520052	TTATT	-0.125259	0.00523699	-2.79208	0.146153	0.192277	1.45e-05	0.277348	0.259534	0.177339	AT1G50020
AT1G50320	18639284	AAAGC	-0.0891871	0.000113158	-3.86049	8.06e-06	0.0199691	1.25e-05	0.152043	0.106667	0.02884	ATHX
AT1G50320	18639207	TCAGC	-0.0704792	0.000338216	-3.58412	7.3e-06	0.0109037	1.19e-05	0.0322373	0.116445	0.0736788	ATHX
AT1G50320	18638794	TGACG	-0.0388091	0.00514253	-2.79797	6.94e-06	6.8e-06	1.14e-05	0.0780029	0.0384443	5e-06	ATHX
AT1G50320	18639423	TCATA	-0.0646921	0.00330495	-2.93785	0.0316773	7.3e-06	1.27e-05	0.0998343	0.0716298	0.0543096	ATHX
AT1G49760	18418750	TCAAT	-0.308907	2.99e-05	-4.17426	3.85e-05	3.85e-05	6.25e-05	2.17e-05	0.713392	0.213447	PAB8
AT1G50430	18683707	GGAAC	-0.18284	0.00659133	-2.71682	0.685561	0.76586	0.99996	0.999971	0.999958	0.999973	7RED
AT1G50900	18866865	CTACA	-0.0353492	0.00590165	-2.7532	7.41e-06	6.54e-06	1.33e-05	0.0380412	0.0592573	0.00877638	GDC1
AT1G50900	18867029	TTAAT	-0.108461	0.00521655	-2.79335	0.158567	0.081528	0.0720869	0.129617	0.302266	0.205681	GDC1
AT1G51070	18929159	CCAGG	-0.30279	0.00230649	-3.04764	0.39658	0.14562	0.28366	0.554223	0.672444	0.507563	bHLH115
AT1G51070	18928031	GGAGA	-0.113453	0.00394513	-2.88252	3.12e-05	3.57e-05	4.17e-05	0.10879	0.136928	0.0947489	bHLH115
AT1G37130	14158732	CCAGA	-0.182502	0.00943404	-2.59591	0.189179	0.545655	0.428345	0.734776	0.396708	0.579201	ATNR2
AT1G37130	14159864	CCAGA	-0.185283	0.000475774	-3.49404	0.265681	0.438914	0.150975	0.545817	0.34448	0.521123	ATNR2
AT1G37130	14159206	TAAGG	-0.125376	0.00896366	-2.61344	0.136743	0.170758	0.277321	0.372749	0.284338	0.303863	ATNR2
AT1G37130	14159492	CCAGA	-0.193443	0.000317977	-3.6002	0.106723	0.442647	0.323268	0.606207	0.388747	0.458015	ATNR2
AT1G37130	14160604	TGATT	-0.060292	0.00767692	-2.66596	0.0143744	0.0267913	0.0798178	0.0800423	0.122083	0.0997344	ATNR2
AT1G51650	19153828	CAATG	-0.154883	0.000846845	-3.33701	0.223927	0.496068	0.416112	0.604627	0.447413	0.548717	AT1G51650
AT1G50010	18518302	CCAGA	-0.24424	0.00824643	-2.64181	0.363076	0.502508	0.147132	0.85841	0.401283	0.485743	TUA2
AT1G50010	18519820	AAAAC	-0.0798994	0.00382721	-2.89206	0.0303824	0.0232124	1.39e-05	0.119606	0.0878091	0.0858913	TUA2
AT1G52342	19492608	GAAGC	-0.18208	0.00588475	-2.75414	0.22325	0.327699	3.7e-05	0.377289	0.357772	0.362164	AT1G52342
AT1G52342	19492405	TTATA	-0.223498	0.00427453	-2.85716	0.500851	0.62234	3.7e-05	0.649555	0.542405	0.601762	AT1G52342
AT1G51630	19143051	GGATA	-0.336616	0.00145035	-3.18444	3.7e-05	0.107719	6.25e-05	0.163928	0.563838	0.389902	AtMSR2
AT1G51760	19200630	GCAGC	-0.414185	0.00251912	-3.02104	5.26e-05	0.38493	0.218947	0.661307	0.540277	0.6449	IAR3
AT1G52720	19641239	GGAGG	-0.239081	0.00359214	-2.91192	4e-05	4.76e-05	5.88e-05	0.281324	0.340048	0.096016	AT1G52720
AT1G50250	18615640	ATAGG	-0.136327	2.04e-05	-4.26011	8.85e-06	1.1e-05	1.54e-05	6.67e-06	0.18405	0.224959	FTSH1
AT1G50250	18616196	GGACG	-0.182736	0.00754732	-2.67168	0.147572	0.238576	2.17e-05	0.312962	0.301521	0.319895	FTSH1
AT1G53000	19745417	ATAAA	-0.205885	0.00530139	-2.78813	3.85e-05	4.35e-05	5.55e-05	0.28213	0.203306	0.132357	AtCKS
AT1G50200	18593078	GGATC	-0.147589	0.00326782	-2.94135	2.56e-05	4e-05	3.7e-05	0.178509	0.0423544	0.222006	ACD
AT1G51400	19052156	CCAGC	-0.0428816	0.00152038	-3.17077	0.066861	0.074518	0.0731203	0.146851	0.109751	0.0865418	AT1G51400
AT1G51400	19052094	TAAAT	-0.0447105	0.00780949	-2.6602	0.119004	0.150384	0.108757	0.194556	0.148197	0.169524	AT1G51400
AT1G52760	19652711	ATATC	-0.122372	0.00225146	-3.05489	3.12e-05	2.94e-05	5e-05	0.109432	0.105789	0.152007	AtMAGL3
AT1G52760	19652280	CTAGA	-0.0875241	0.00506212	-2.80305	2.17e-05	2.44e-05	3.85e-05	0.0559784	0.107172	0.0995059	AtMAGL3
AT1G52760	19652459	GAAGG	-0.132709	0.00143535	-3.18745	0.0365584	2.27e-05	3.7e-05	0.261841	0.0870574	0.0858458	AtMAGL3
AT1G42970	16129027	GCAGC	-0.0551443	0.00452014	-2.83938	0.175655	0.263564	0.154054	0.325778	0.222489	0.210439	GAPB
AT1G42970	16129521	GGAGA	-0.066541	0.0014927	-3.1761	0.717926	0.681187	0.646037	0.766894	0.728783	0.749095	GAPB
AT1G52930	19712650	AAAAT	-0.136692	0.00995965	-2.57723	5.26e-05	4.55e-05	5.26e-05	0.168684	0.121814	0.11973	atBRX1-2
AT1G52930	19713053	CAAAC	-0.157685	0.00457244	-2.83571	5e-05	4.35e-05	5.55e-05	0.223695	0.101923	0.147584	atBRX1-2
AT1G52740	19646147	TCAAA	-0.0505102	0.00399814	-2.87831	4.74e-06	0.0249972	8.06e-06	0.0702329	0.0185205	0.0877871	HTA9
AT1G51500	19098089	TGAAG	-0.10384	0.00265039	-3.00562	1.64e-05	1.2e-05	3.33e-05	0.149532	2.13e-05	0.162029	ABCG12
AT1G53520	19976452	TGAAT	-0.299981	0.00624105	-2.73484	0.506599	0.436625	0.510306	0.99998	0.68223	0.671265	AtFAP3
AT1G53520	19977835	GAATC	-0.158751	0.00825349	-2.64152	3.23e-05	4.17e-05	4.76e-05	0.152002	0.182556	0.141816	AtFAP3
AT1G53520	19977725	TGAAA	-0.184478	0.0033782	-2.93105	3.12e-05	3.85e-05	5.26e-05	0.147938	0.405596	2.17e-05	AtFAP3
AT1G52870	19686201	GAAGA	-0.0930485	0.0016115	-3.15382	1.59e-05	1.54e-05	2.13e-05	0.114894	0.0390974	0.125206	AT1G52870
AT1G51680	19159221	GAAAC	-0.218867	0.00677006	-2.70795	0.362932	0.265519	0.396402	0.525319	0.610298	0.545838	AT4CL1
AT1G51680	19159232	CAATT	-0.0532137	0.00491263	-2.81271	1.85e-05	1.92e-05	2.86e-05	0.0517815	0.0757501	0.0321757	AT4CL1
AT1G54290	20268742	TGAAG	-0.186962	0.00275925	-2.99336	4.17e-05	5e-05	6.67e-05	0.187126	0.221053	0.152864	AT1G54290
AT1G53840	20103163	GTATC	-0.369675	0.00525423	-2.79102	0.550058	0.382141	0.35869	0.700042	0.99995	0.699923	ATPME1
AT1G53580	19992791	TGATT	-0.13204	0.00382709	-2.89207	1.82e-05	1.72e-05	2.86e-05	0.214012	0.0464756	0.135697	ETHE1
AT1G54690	20415132	CGATC	-0.128142	0.00794596	-2.65436	3.85e-05	5.88e-05	4.76e-05	0.23586	0.148688	2.38e-05	HTA3
AT1G54000	20154604	CTACT	-0.243071	0.00887813	-2.61671	3.33e-05	2.63e-05	0.180902	0.369729	0.317345	0.223101	GLL22
AT1G54000	20154519	TCAAT	-0.210501	0.00302046	-2.96565	3.03e-05	2.63e-05	6.25e-05	0.274904	0.207526	0.149193	GLL22
AT1G52400	19516890	CAATC	-0.0582472	0.00745316	-2.67589	1.75e-05	2.86e-05	3.85e-05	0.071261	0.0434516	0.0601135	ATBG1
AT1G52400	19517363	TCAAA	-0.0883739	0.00484072	-2.81745	1.52e-05	0.0404458	3.7e-05	0.10868	0.135153	0.0617859	ATBG1
AT1G52400	19518057	GGACT	-0.0484993	0.00642374	-2.72533	1.45e-05	2.13e-05	3.33e-05	0.057652	0.0441839	0.0437309	ATBG1
AT1G52400	19516431	AGAAA	-0.104164	0.000697985	-3.39037	2.38e-05	3.45e-05	4.35e-05	0.141847	0.0514836	0.119262	ATBG1
AT1G52400	19516298	TTAAG	-0.0965057	0.00122507	-3.23298	2.22e-05	3.33e-05	4.55e-05	0.0910485	0.115427	0.083143	ATBG1
AT1G52400	19515687	GAAAA	-0.0718732	0.00874191	-2.62199	2.7e-05	3.85e-05	5.55e-05	0.13675	0.0461478	0.0328427	ATBG1
AT1G53310	19885387	GGACC	-0.344759	0.00105553	-3.27529	5.88e-05	0.0829448	0.0832186	0.559461	0.487893	0.153144	ATPEPC1
AT1G55140	20572551	ACAGA	-0.246263	0.00698292	-2.69766	4.17e-05	0.233213	5.26e-05	0.197682	0.376371	0.398044	RNC3
AT1G55140	20574189	TCATC	-0.194684	0.00244735	-3.02978	4.35e-05	4.35e-05	5.88e-05	0.0860626	0.310488	0.187646	RNC3
AT1G53240	19856648	TAATC	-0.0825682	0.00444203	-2.84494	0.0543597	1.47e-05	2.22e-05	0.138023	7.14e-06	0.164072	mMDH1
AT1G53240	19854886	TAAAA	-0.134916	0.00056646	-3.44719	0.0788554	0.175267	1.56e-05	0.252987	0.195227	0.210672	mMDH1
AT1G52230	19455209	GGATG	-0.0963608	3.2e-05	-4.15884	0.386911	0.363681	0.360048	0.447217	0.501406	0.4511	PSAH-2
AT1G52230	19455155	AGACA	-0.0524142	0.000295655	-3.61908	0.101533	0.0729061	0.0890331	0.145612	0.14777	0.127333	PSAH-2
AT1G55160	20578804	CGATG	-0.412396	0.0014846	-3.17768	0.516722	0.365761	6.67e-05	0.999969	0.371403	0.748366	AT1G55160
AT1G54010	20159688	AAATG	-0.251576	0.00190379	-3.10485	0.556389	0.999973	0.515766	0.99998	0.999978	0.826897	GLL23
AT1G55330	20648858	CAAAA	-0.0833866	0.00878055	-2.62048	0.0567309	0.147424	0.0774552	0.236842	0.130549	0.164379	AGP21
AT1G55330	20648829	CAAGA	-0.0830514	0.00411679	-2.86907	0.091937	0.108555	0.0568194	0.257524	0.0852152	0.163726	AGP21
AT1G55260	20616213	ATATC	-0.090588	0.00395771	-2.88151	2.5e-05	1.75e-05	0.032141	0.139721	0.0449335	0.119293	LTPG6
AT1G54270	20261038	CCAGA	-0.233123	0.00798762	-2.65259	0.153568	0.181911	6.67e-05	0.499688	0.138246	0.396981	EIF4A-2
AT1G54270	20261881	GAAGA	-0.137792	0.00298636	-2.96914	0.0831476	1.79e-05	3.33e-05	0.139019	0.201774	0.155784	EIF4A-2
AT1G54270	20262036	AGAAG	-0.119774	0.0016234	-3.15167	0.0215441	1.79e-05	3.33e-05	0.107348	0.273557	1.12e-05	EIF4A-2
AT1G55450	20705934	TCATG	-0.368739	0.00318255	-2.94953	0.466334	0.598963	4.35e-05	0.767661	0.999952	0.403943	AT1G55450
AT1G55450	20705650	AAAGA	-0.260931	0.000250272	-3.66198	0.756238	0.574317	0.886525	0.999955	0.999957	0.999964	AT1G55450
AT1G54100	20198840	GAACA	-0.16605	0.00881627	-2.6191	0.0327599	0.0541451	1.89e-05	0.238782	0.275841	0.0704507	ALDH7B4
AT1G55680	20804963	AAAAG	-0.31745	0.000394925	-3.54345	0.456588	0.763428	0.827558	0.999975	0.999976	0.999974	AT1G55680
AT1G56200	21031411	CTATA	-0.121607	0.00987072	-2.58033	0.261552	0.411204	0.257395	0.446962	0.489077	0.358934	EMB1303
AT1G56200	21031855	CGAGG	-0.0854235	0.000617438	-3.42384	5.46e-06	0.0499277	0.0464235	0.098849	0.159205	0.0945738	EMB1303
AT1G54780	20440710	CTAGC	-0.0915961	0.00357589	-2.91334	0.104998	0.162911	0.140025	0.233271	0.234697	0.214754	AtTLP18.3
AT1G56580	21198371	CCAAT	-0.094214	0.00830048	-2.6396	0.110876	0.0440421	0.0585051	0.0893201	0.271061	0.135684	SVB
AT1G56330	21086801	CAAGA	-0.226152	0.000878978	-3.32665	0.273336	0.308892	0.208206	0.592979	0.403912	0.471999	ATSAR1
AT1G56330	21086970	CCACC	-0.0879545	0.00926039	-2.60229	1.08e-05	0.0530615	2.17e-05	0.167358	0.071859	0.0777409	ATSAR1
AT1G56500	21160872	CCATT	-0.0721174	0.00937582	-2.59804	2.78e-05	2.5e-05	4.76e-05	0.0420928	0.121461	0.0528985	SOQ1
AT1G56500	21159970	CAATT	-0.136899	0.000520648	-3.4699	3.23e-05	3.12e-05	5.55e-05	0.142916	0.138511	0.129388	SOQ1
AT1G58030	21464143	AAATC	-0.328034	0.00887193	-2.61695	0.451775	0.241759	6.67e-05	0.617761	0.622102	0.437838	AtCAT2
AT1G57770	21397926	GGAGG	-0.309893	0.00143845	-3.18682	0.70635	0.664479	0.478555	0.999974	0.77912	0.999968	AT1G57770
AT1G58080	21504921	GAAAA	-0.269846	0.000915005	-3.31544	0.274327	2.33e-05	2.78e-05	0.332541	0.353878	0.397497	ATATP-PRT1
AT1G55960	20929021	TAATA	-0.079153	1.39e-05	-4.34468	1.61e-05	2e-05	3.57e-05	0.103076	0.0409367	0.0935179	AT1G55960
AT1G55960	20929081	TGATT	-0.0631968	0.00887155	-2.61696	1.69e-05	0.0339496	4e-05	0.0830707	0.0633896	0.0771366	AT1G55960
AT1G55960	20928750	AGATC	-0.0399293	0.00172305	-3.13423	1.54e-05	1.92e-05	3.33e-05	0.0575596	0.025546	0.0367501	AT1G55960
AT1G55960	20929087	GGACA	-0.13678	2.78e-08	-5.55476	1.89e-05	2.38e-05	4.35e-05	0.0988067	0.144959	0.16666	AT1G55960
AT1G55960	20927867	TGATA	-0.0780155	0.00687567	-2.70281	0.0276613	1.69e-05	0.0656725	0.113257	0.10221	0.111929	AT1G55960
AT1G55960	20929987	CAAAA	-0.0480452	0.00517025	-2.79623	3.85e-05	2.86e-05	6.67e-05	0.0240639	0.120199	6.1e-06	AT1G55960
AT1G55960	20928445	TAAGA	-0.0802525	0.00213362	-3.07097	1.35e-05	0.0181671	0.0390364	0.14319	0.048211	0.106574	AT1G55960
AT1G59700	21936673	CAACA	-0.0874315	0.00913535	-2.60695	2.22e-05	3.03e-05	2.86e-05	0.125031	0.0786314	0.0587134	ATGSTU16
AT1G59700	21937459	GGAAG	-0.177983	5e-05	-4.05564	1.96e-05	2.78e-05	2.94e-05	0.0545376	0.209118	0.270371	ATGSTU16
AT1G55490	20717690	AAATA	-0.0726061	0.00489673	-2.81375	0.0286695	0.0296646	1.3e-05	0.119416	0.0541529	0.102596	CPN60B
AT1G55490	20717853	AGAAA	-0.110799	0.0072479	-2.68523	0.150294	0.0223729	0.0711931	0.127162	0.256666	0.192428	CPN60B
AT1G55490	20717850	AAATG	-0.11047	0.00827105	-2.6408	0.0220144	0.0505542	0.177424	0.286673	0.123466	0.171261	CPN60B
AT1G60660	22342599	GGAAC	-0.315074	0.00674049	-2.7094	0.427145	0.435046	6.25e-05	0.598448	0.586563	0.622464	ATCB5LP
AT1G60660	22342647	TCAAC	-0.321014	0.00347758	-2.92203	0.356268	0.283487	6.67e-05	0.462326	0.528318	0.612221	ATCB5LP
AT1G58270	21612404	AGATA	-0.0638523	0.00531004	-2.7876	1.09e-05	1.35e-05	2.17e-05	0.0346123	0.0995319	0.0574588	ZW9
AT1G58360	21676573	AAACA	-0.354075	0.00286666	-2.98169	5.55e-05	3.7e-05	0.276552	0.435906	0.369703	0.533259	AAP1
AT1G55670	20802736	AAATG	-0.0876859	0.00267423	-3.0029	0.209106	0.342188	0.264139	0.453571	0.319753	0.305166	PSAG
AT1G55670	20802945	CTATT	-0.0405017	0.00403913	-2.87509	0.11879	0.0636126	0.0826578	0.0806695	0.176206	0.12969	PSAG
AT1G59359	21843565	TGACC	-0.0675085	0.00874427	-2.62189	0.0519104	1.19e-05	1.85e-05	0.0550582	0.183756	0.0156524	AT1G59359
AT1G60000	22094523	GTACT	-0.0708668	0.00467445	-2.82865	1.69e-05	1.69e-05	2.78e-05	0.116308	0.0582734	0.0380811	AT1G60000
AT1G58684	21771041	CTAGG	-0.0593024	0.00744255	-2.67637	1.18e-05	0.0218053	1.61e-05	0.064332	0.0539973	0.0814111	AT1G58684
AT1G60870	22410108	TAATG	-0.267247	0.00644793	-2.72409	0.502061	0.706721	0.52031	0.900108	0.630747	0.999978	MEE9
AT1G58983	21806923	TTACT	-0.0895127	0.00215565	-3.0679	0.0819246	0.0156243	1.59e-05	0.144399	0.127115	0.0945888	AT1G58983
AT1G60550	22305876	AAACT	-0.0814207	0.00860292	-2.62744	2.7e-05	2.5e-05	5e-05	0.184775	0.0595783	1.1e-05	DHNS
AT1G60550	22307969	CGATG	-0.132574	0.00177344	-3.12576	4.55e-05	2.5e-05	5.55e-05	0.258448	1.96e-05	0.13938	DHNS
AT1G61620	22738927	AAATC	-0.286045	0.00557747	-2.77164	4.17e-05	4.55e-05	0.173319	0.319599	0.147661	0.564282	CSU1
AT1G60940	22439246	AAATG	-0.334197	0.00471737	-2.82573	0.323667	0.429811	0.166905	0.780976	0.637091	0.504908	SNRK2-10
AT1G62040	22933069	CGAGA	-0.145594	0.00466575	-2.82925	2.5e-05	2.78e-05	4.17e-05	0.106707	0.186908	0.14326	ATG8C
AT1G61250	22588650	TGAGA	-0.157006	0.00379772	-2.89449	2.08e-05	2.17e-05	3.85e-05	0.0843027	0.192629	0.194169	AtSCAMP1
AT1G62480	23129548	TAAAT	-0.0846286	0.00527845	-2.78953	1.12e-05	0.0570746	1.92e-05	0.109907	0.0490418	0.152042	AT1G62480
AT1G62480	23129698	CTATT	-0.106662	0.00590899	-2.75279	1.25e-05	0.113935	2.08e-05	0.215572	0.0989622	0.11942	AT1G62480
AT1G62480	23129421	AGAAG	-0.132474	0.00458348	-2.83494	0.0638691	0.0322897	0.117053	0.2038	0.215961	0.190873	AT1G62480
AT1G60780	22369300	TAAGA	-0.278322	0.00254561	-3.01787	0.0416549	0.331949	0.335798	0.640616	0.380814	0.522939	AP1M2
AT1G60780	22370924	CGAGA	-0.174494	0.00517593	-2.79588	2.7e-05	4.17e-05	4.55e-05	0.161899	0.180465	0.181232	AP1M2
AT1G60780	22369695	ACAAG	-0.188217	0.000403468	-3.53781	2.38e-05	2.56e-05	2.7e-05	0.369109	0.0359214	0.159698	AP1M2
AT1G58290	21625101	ACAAC	-0.0437429	0.0029904	-2.96872	0.0116578	6.37e-06	9.26e-06	0.0236197	0.0728237	0.0464587	AtHEMA1
AT1G58290	21624551	AGAGG	-0.0665466	0.00421359	-2.86171	0.0566309	0.0435071	0.0132725	0.1174	0.0888342	0.106816	AtHEMA1
AT1G58290	21625538	TGAAT	-0.10947	0.0001404	-3.80746	7.19e-06	0.0675815	0.0338746	0.11124	0.210388	0.108244	AtHEMA1
AT1G63680	23617074	ATAGA	-0.412848	0.00362226	-2.90931	0.435219	0.501775	0.398169	0.573816	0.999955	0.999938	APG13
AT1G63800	23667745	GAACT	-0.170712	0.00916917	-2.60568	4.55e-05	3.33e-05	3.85e-05	0.0954344	0.416797	2.27e-05	UBC5
AT1G63000	23342614	CAAGG	-0.131758	0.00981072	-2.58243	4e-05	5e-05	5.88e-05	0.106135	0.176018	0.11327	NRS/ER
AT1G63000	23343737	CAAGG	-0.112626	0.00505097	-2.80376	2.7e-05	3.23e-05	4.76e-05	0.112512	0.142973	0.0824995	NRS/ER
AT1G62180	22976739	TTAGA	-0.0750518	3.22e-05	-4.15704	4.17e-05	6.25e-05	5.88e-05	0.0829587	0.0770157	0.0653441	ARP-2
AT1G62180	22976805	GGAGC	-0.330152	0.00507005	-2.80255	0.537154	0.416334	5.88e-05	0.610026	0.640212	0.693765	ARP-2
AT1G62180	22975754	TGAAA	-0.0377459	0.00039382	-3.54419	2.94e-05	4.17e-05	5e-05	0.0585835	0.0197655	0.0350099	ARP-2
AT1G64040	23758382	TTAAA	-0.299805	0.0088117	-2.61927	0.329213	3.03e-05	0.258791	0.570541	0.442736	0.474173	TOPP3
AT1G64040	23758824	TCATT	-0.13458	0.0081865	-2.64428	3.7e-05	2.56e-05	5.88e-05	0.216089	0.11896	0.068814	TOPP3
AT1G60950	22444902	CCAGA	-0.0493501	0.00524914	-2.79133	0.110235	0.0950078	0.105442	0.164427	0.158516	0.135793	ATFD2
AT1G64750	24052857	TGATG	-0.0847151	0.00223723	-3.05679	0.0275995	1.16e-05	2.17e-05	0.0871324	0.133003	0.0616428	ATDSS1(I)
AT1G63940	23732052	ATAAA	-0.371317	6.62e-05	-3.98957	3.45e-05	0.465844	6.67e-05	0.622919	0.423423	0.533554	MDAR6
AT1G64950	24128927	GGAGC	-0.321126	0.00163681	-3.14927	0.23073	5.88e-05	6.67e-05	0.429054	0.316138	0.449041	CYP89A5
AT1G64370	23889097	CCAGA	-0.138536	0.0088936	-2.61612	0.188257	0.326258	0.229067	0.455581	0.346575	0.357034	AT1G64370
AT1G64680	24037142	ACACA	-0.08864	0.00269159	-3.00093	0.0415878	1.02e-05	1.59e-05	0.137232	0.069241	0.101061	AT1G64680
AT1G64500	23953553	GGAAG	-0.248997	0.0048922	-2.81405	0.381866	3.33e-05	4.17e-05	0.266686	0.461916	0.400329	AT1G64500
AT1G64500	23953517	AGAAA	-0.229271	8.21e-05	-3.93812	4e-05	0.0477035	4.55e-05	0.254203	0.227074	0.254325	AT1G64500
AT1G64230	23835369	CAAAC	-0.12336	0.00287509	-2.98079	0.388101	0.405458	0.25165	0.44063	0.493598	0.48106	UBC28
AT1G63770	23657807	CAAGA	-0.140026	0.00227382	-3.05192	1.41e-05	0.0765253	2.44e-05	0.168578	0.150073	0.177992	AT1G63770
AT1G63770	23660011	GAACC	-0.201005	0.000672064	-3.40073	3.12e-05	4.17e-05	5.26e-05	2.08e-05	0.374557	0.228562	AT1G63770
AT1G64390	23914652	ACAAC	-0.169078	0.0044403	-2.84506	3.33e-05	0.041062	5.55e-05	0.0945986	0.373598	0.0801886	AtGH9C2
AT1G64770	24057643	AAAGC	-0.178293	7.93e-06	-4.46713	1.96e-05	1.92e-05	2.17e-05	0.164598	0.158948	0.211394	NDF2
AT1G65230	24229626	TGATT	-0.19909	0.00121787	-3.23466	0.147068	1.69e-05	3.03e-05	0.159878	0.282213	0.302295	AT1G65230
AT1G65820	24486857	AAAGA	-0.280647	1.07e-08	-5.71912	1.33e-05	0.0680657	2.5e-05	0.325646	0.370975	0.213425	AT1G65820
AT1G65820	24485317	AGAGC	-0.0609286	0.00474278	-2.824	1.22e-05	1.23e-05	2.04e-05	0.0207973	0.0852616	0.0767716	AT1G65820
AT1G65220	24228325	CGAAT	-0.152407	0.00663734	-2.71451	3.12e-05	2.94e-05	3.57e-05	0.141428	0.198251	0.117638	AT1G65220
AT1G65220	24228527	CAAAG	-0.337234	0.00480873	-2.81958	0.512211	0.468145	0.449746	0.932773	0.695995	0.813038	AT1G65220
AT1G66130	24616424	AAAGG	-0.21582	0.00906343	-2.60965	0.131688	5e-05	5.55e-05	0.125347	0.274315	0.379593	AT1G66130
AT1G66130	24616636	CGACT	-0.174159	0.00536542	-2.78423	0.032971	5e-05	4.35e-05	0.194218	0.154401	0.206923	AT1G66130
AT1G66240	24686436	GCAGA	-0.123402	0.00481337	-2.81927	0.62773	0.749188	0.70022	0.863729	0.778747	0.804866	ATATX1
AT1G64860	24098052	GAAAA	-0.342349	0.00134993	-3.20515	5e-05	0.0902902	0.344382	0.603124	0.337692	0.520952	RPOD1
AT1G66330	24729976	CAATG	-0.0691749	0.00729239	-2.68319	2.27e-05	2.08e-05	3.23e-05	0.0620587	0.0419532	0.103589	AT1G66330
AT1G66260	24696518	GGATC	-0.280969	0.00287388	-2.98092	0.163515	0.307079	4.55e-05	0.31738	0.534959	0.461207	ALY3
AT1G62750	23234227	CAAGA	-0.075017	0.00313795	-2.95389	0.0420513	0.0615473	1.09e-05	0.19249	0.0582709	0.0778991	ATSCO1
AT1G62750	23234311	CAAGA	-0.100603	0.00572981	-2.76286	0.0844782	0.135287	0.0355125	0.213534	0.110345	0.233207	ATSCO1
AT1G62750	23233965	CCAGA	-0.146351	0.00165088	-3.14676	0.124625	0.326097	0.244237	0.487756	0.31338	0.332877	ATSCO1
AT1G62750	23235418	TGACC	-0.106555	0.000598512	-3.43229	8.85e-06	1.08e-05	0.0382083	0.10157	0.104973	0.15135	ATSCO1
AT1G62750	23234198	CAAGA	-0.0632609	0.00633348	-2.73	0.0132449	0.0103472	0.0657964	0.113689	0.0495695	0.115913	ATSCO1
AT1G62750	23235135	AAAAG	-0.199128	6.02e-06	-4.52555	0.849151	0.58453	0.891394	0.999994	0.99999	0.922476	ATSCO1
AT1G66670	24864370	CCACA	-0.31888	0.000296536	-3.61831	0.213075	0.572	0.290823	0.697015	0.728447	0.607075	CLPP3
AT1G66670	24864649	GTAAG	-0.111455	0.00461628	-2.83266	2.08e-05	2e-05	2.56e-05	0.249234	0.0851789	1.72e-05	CLPP3
AT1G65980	24560721	CCAGA	-0.135677	0.000387978	-3.54813	0.0564034	0.28607	0.176981	0.414091	0.199043	0.313352	TPX1
AT1G65980	24560680	TCAGA	-0.154215	0.000394125	-3.54399	0.362075	0.407381	0.315726	0.474667	0.524729	0.54843	TPX1
AT1G66430	24778457	CAACT	-0.351898	0.00163027	-3.15044	0.533834	0.373757	0.394486	0.840767	0.764036	0.752969	FRK3
AT1G66430	24779108	ACAAT	-0.197345	0.000593383	-3.43462	3.03e-05	2.86e-05	3.57e-05	0.235586	0.092226	0.264319	FRK3
AT1G67250	25164988	GAAGA	-0.147205	0.0075651	-2.67089	0.0587912	2.63e-05	4.35e-05	0.285809	0.071584	0.143084	AT1G67250
AT1G67350	25236611	AGATG	-0.0393759	0.00384698	-2.89044	9.62e-06	9.9e-06	1.27e-05	0.0534502	0.0256501	0.0390594	AT1G67350
AT1G66270	24701311	GCACA	-0.191956	0.000141266	-3.80594	2.27e-05	2.13e-05	4e-05	0.199054	0.293812	0.0830848	BGLU21
AT1G66270	24702426	CGACC	-0.137872	0.00670191	-2.7113	3.33e-05	2.78e-05	4.76e-05	0.236597	0.0340455	0.143082	BGLU21
AT1G61520	22700395	CAACA	-0.0716335	0.00242617	-3.0324	0.534177	0.578265	0.580386	0.657683	0.605246	0.6448	LHCA3
AT1G61520	22700198	TCAGA	-0.0533761	0.0044557	-2.84396	0.0928323	0.214601	0.115373	0.292428	0.10814	0.182367	LHCA3
AT1G66760	24902840	TTACT	-0.205857	0.00299962	-2.96778	5.26e-05	3.12e-05	6.67e-05	0.171798	0.27772	0.168205	AT1G66760
AT1G67865	25446476	CCAGA	-0.122311	0.00768395	-2.66565	0.0824909	0.275128	0.132135	0.432483	0.187315	0.236889	AT1G67865
AT1G66580	24839875	TTAGG	-0.129361	0.00206394	-3.08087	0.266895	0.243443	0.167569	0.321028	0.365768	0.379193	RPL10C
AT1G67730	25392274	TTATC	-0.145449	0.00362163	-2.90937	0.0460332	0.0871176	3.85e-05	0.108391	0.263027	0.198118	ATKCR1
AT1G65960	24552163	GCACT	-0.0970363	0.00876091	-2.62125	0.0302294	1.96e-05	3.23e-05	0.130499	0.104453	0.0864384	GAD2
AT1G65960	24556786	ACAAA	-0.267677	9.06e-05	-3.91449	0.0701567	0.291773	0.185766	0.624706	0.40646	0.31956	GAD2
AT1G68000	25492569	TCATT	-0.220909	0.00566517	-2.76656	0.0458088	3.03e-05	0.0565185	0.0942651	0.275463	0.395355	ATPIS
AT1G67480	25278374	GTAAG	-0.131029	0.00658586	-2.71709	2.5e-05	3.57e-05	5.26e-05	0.115319	0.103411	0.17447	AT1G67480
AT1G67870	25449550	TGATT	-0.080729	0.00709929	-2.69215	0.0251058	0.0384674	1.28e-05	0.0830227	0.100835	0.121915	AT1G67870
AT1G67870	25449594	CTAGA	-0.17577	0.00417422	-2.86469	0.328114	0.351419	0.0487176	0.46136	0.452267	0.341935	AT1G67870
AT1G67870	25450044	GCACC	-0.268698	0.000126415	-3.83334	0.577123	0.778081	0.838627	0.999983	0.999981	0.999962	AT1G67870
AT1G67280	25188743	CCAGG	-0.0661781	0.00664894	-2.71393	1.08e-05	0.0243359	1.39e-05	0.075516	0.0677124	0.0796664	AtGLYI6
AT1G67280	25190254	TAACT	-0.120485	0.0035105	-2.91909	0.0927319	1.56e-05	1.64e-05	0.161541	0.131574	0.161105	AtGLYI6
AT1G67430	25262199	CTATT	-0.0747593	0.00032303	-3.59609	0.0601844	0.0831181	0.0118821	0.123054	0.136611	0.119797	AT1G67430
AT1G66200	24655309	TTATT	-0.13824	0.00121918	-3.23435	0.391232	0.305404	0.292069	0.450999	0.515998	0.436429	ATGSR2
AT1G66200	24655250	CAATG	-0.124795	0.0015945	-3.15691	3.33e-05	4e-05	6.25e-05	0.21826	0.138342	0.0179177	ATGSR2
AT1G67700	25374998	GTACT	-0.0585358	0.00099102	-3.29306	5.68e-06	0.0220299	0.0214728	0.0671937	0.0713507	0.0805712	HHL1
AT1G64720	24048566	CAAGA	-0.0783531	0.00105109	-3.27648	0.113255	0.170612	0.092974	0.286	0.155922	0.169979	CP5
AT1G68440	25658308	CAACA	-0.219876	0.00743899	-2.67653	0.33671	0.263094	0.214287	0.464371	0.510608	0.498741	AT1G68440
AT1G68520	25710415	TCAAG	-0.125294	0.00105113	-3.27647	2.17e-05	3.12e-05	3.23e-05	0.113613	0.130868	0.131488	BBX14
AT1G68520	25710525	CAAGC	-0.203052	0.00639904	-2.7266	0.153761	0.137152	3.85e-05	0.29633	0.331006	0.272773	BBX14
AT1G69935	26342182	GCAAT	-0.14944	0.00805557	-2.64973	4.55e-05	5e-05	4.55e-05	0.0662304	0.177766	0.204464	SHW1
AT1G65930	24541976	GAACG	-0.0351542	0.00286232	-2.98215	0.020323	2.79e-06	0.025143	0.0607457	0.066044	0.0241416	CICDH
AT1G65930	24541664	GGAAA	-0.106629	0.00234223	-3.04301	0.443791	0.402184	0.424764	0.525218	0.518033	0.547375	CICDH
AT1G65930	24541586	CTAAG	-0.0832135	0.000926159	-3.31205	0.219623	0.0948372	0.0171892	0.175709	0.207717	0.197864	CICDH
AT1G65930	24539989	GGAGA	-0.121625	0.0022393	-3.05651	0.428684	0.341149	0.249218	0.39785	0.485368	0.500707	CICDH
AT1G69420	26096312	AAAGC	-0.469279	0.000674539	-3.39972	0.245366	4.55e-05	0.278925	0.99995	0.444237	0.487986	AT1G69420
AT1G69410	26090052	GGATG	-0.0579452	0.00585469	-2.75581	9.62e-06	0.0138929	1.39e-05	0.0796852	0.0676005	0.0404663	ELF5A-3
AT1G69460	26112164	CTAAC	-0.132679	0.00070838	-3.38632	2.13e-05	2e-05	3.23e-05	0.138964	0.0639309	0.195216	AT1G69460
AT1G69700	26221626	CAATA	-0.17183	0.00353304	-2.9171	0.0394409	0.0694897	4.35e-05	0.209857	0.255657	0.15895	ATHVA22C
AT1G67740	25394448	CAAGA	-0.0306856	0.00518281	-2.79545	0.0265327	0.0551817	0.0281812	0.105971	0.0405721	0.0554087	PSBY
AT1G69620	26191168	AAAAT	-0.0906088	0.00821112	-2.64326	0.261661	0.332594	0.325724	0.409966	0.428122	0.353717	RPL34
AT1G70660	26640986	AGAGC	-0.0952946	0.00555801	-2.77278	1.61e-05	0.0420026	3.12e-05	0.140208	0.118556	0.0691701	MMZ2
AT1G68560	25734782	AAATG	-0.266572	0.00408209	-2.87175	2.44e-05	0.362831	4.76e-05	0.55827	0.342276	0.262074	ATXYL1
AT1G70310	26485517	TGATT	-0.0874747	0.00432214	-2.85364	1.54e-05	1.89e-05	2.44e-05	0.0997149	0.0970328	0.0657352	SPDS2
AT1G70310	26486495	TGATT	-0.175753	0.00667178	-2.7128	0.111267	0.123309	3.03e-05	0.327156	0.307838	0.126871	SPDS2
AT1G70700	26656847	TAATT	-0.0965294	0.00527157	-2.78995	3.33e-05	3.7e-05	6.67e-05	0.0487898	0.124704	0.116232	JAZ9
AT1G69530	26142883	CAAGC	-0.0726575	0.0058342	-2.75696	0.94327	0.921381	0.824479	0.918388	0.99999	0.988724	AT-EXP1
AT1G69530	26143107	GTAGT	-0.064412	0.00821993	-2.6429	0.873563	0.92732	0.918941	0.999994	0.999991	0.913075	AT-EXP1
AT1G70370	26512938	ACATA	-0.162639	0.00605693	-2.74468	0.070225	0.0567583	6.25e-05	0.315968	0.0884125	0.210583	PG2
AT1G70370	26513385	CGATT	-0.106668	0.00537518	-2.78365	3.33e-05	3.7e-05	6.25e-05	0.175268	0.0480491	0.0968187	PG2
AT1G70780	26695929	GAATA	-0.149704	0.00985303	-2.58094	0.639731	0.810529	0.761612	0.999992	0.920214	0.74078	AT1G70780
AT1G69740	26233742	TGACG	-0.115682	0.000992862	-3.29254	0.025369	1.14e-05	2e-05	0.103754	0.208385	0.0603069	ALAD1
AT1G69740	26234249	CTACA	-0.137463	0.00029087	-3.6233	0.0748616	1.05e-05	1.43e-05	0.219961	0.0633751	0.20394	ALAD1
AT1G70760	26688182	AGAAG	-0.0516986	0.00764932	-2.66717	5.68e-06	0.00923165	0.0410599	0.0660562	0.0975511	0.0417858	CRR23
AT1G70160	26421254	GGAAT	-0.224248	0.00435152	-2.85149	0.071973	0.0694541	4.35e-05	0.153029	0.298944	0.362241	AT1G70160
AT1G70940	26746150	AAAAG	-0.192662	0.00653554	-2.71963	0.999973	0.422013	0.999958	0.999976	0.999976	0.999979	ATPIN3
AT1G70580	26614716	CAAAA	-0.0892338	0.00939892	-2.59719	4.17e-05	3.33e-05	6.67e-05	0.144581	0.0285231	0.0947386	AOAT2
AT1G70580	26615277	TCATA	-0.0978665	0.00271296	-2.99852	3.03e-05	2.7e-05	5e-05	0.10942	0.0823526	0.101934	AOAT2
AT1G70290	26471285	AAAGT	-0.234561	0.000489531	-3.48642	0.0709361	3.57e-05	5.55e-05	0.211868	0.263843	0.299001	ATTPS8
AT1G70290	26472179	GTAGA	-0.181433	0.00474781	-2.82366	4.35e-05	4.55e-05	5.88e-05	0.262066	0.0741024	0.208278	ATTPS8
AT1G71730	26986390	GGAAA	-0.255878	0.000842854	-3.33832	3.12e-05	0.150707	5.55e-05	0.279965	0.301394	0.33707	AT1G71730
AT1G72170	27157529	TAAAG	-0.131047	0.00606118	-2.74445	3.85e-05	3.12e-05	6.67e-05	0.0877003	0.234363	0.0712137	AT1G72170
AT1G70600	26621611	CGAAA	-0.0587167	0.00265363	-3.00525	0.038725	0.126104	0.0389923	0.153498	0.0932831	0.13319	AT1G70600
AT1G70600	26621344	CGAAA	-0.0598336	0.00397636	-2.88003	0.070806	0.118653	0.0889543	0.198229	0.114335	0.145351	AT1G70600
AT1G70600	26621027	AAATG	-0.106632	0.00226144	-3.05356	0.275912	0.406955	0.291359	0.471061	0.407511	0.415548	AT1G70600
AT1G70410	26534238	ACAAT	-0.132912	0.00515158	-2.7974	0.338533	0.403498	0.371043	0.591221	0.418871	0.50172	ATBCA4
AT1G70730	26668912	ATACT	-0.0860883	0.00400204	-2.878	1.69e-05	2.5e-05	2.56e-05	0.081224	0.0693433	0.107765	PGM2
AT1G70730	26671952	CTATT	-0.107792	0.00622574	-2.73565	2.94e-05	2.78e-05	3.85e-05	0.0719334	0.251524	1.45e-05	PGM2
AT1G71840	27024048	GCACG	-0.237627	0.000351786	-3.57384	4.35e-05	3.57e-05	5.26e-05	0.200528	0.453675	0.0588099	AT1G71840
AT1G71840	27023657	ATACG	-0.202003	0.00146791	-3.18095	4.35e-05	3.7e-05	5.88e-05	0.087582	0.313107	0.205459	AT1G71840
AT1G70770	26690221	AGAAG	-0.248227	0.00104151	-3.27907	2.38e-05	3.45e-05	0.0929389	0.418486	0.20877	0.210422	AT1G70770
AT1G72450	27276210	GAATC	-0.354681	0.00575968	-2.76116	0.0750085	0.0698615	0.1022	0.290056	0.559015	0.462042	JAZ6
AT1G72450	27275315	TCAAC	-0.295734	0.00759946	-2.66937	3.7e-05	4.76e-05	0.308187	0.372872	0.40126	0.421341	JAZ6
AT1G72645	27349153	GTACT	-0.109527	0.00503075	-2.80506	2.04e-05	1.67e-05	2.63e-05	0.0183479	0.177831	0.132466	AT1G72645
AT1G72680	27360059	TCACA	-0.231801	0.0069421	-2.69961	5e-05	0.0611272	5.26e-05	0.386826	0.248575	0.121233	ATCAD1
AT1G72510	27303595	TGATT	-0.174387	0.00851677	-2.63087	0.0578275	0.0565845	4.35e-05	0.201121	0.138064	0.298431	AT1G72510
AT1G71500	26936104	TCATC	-0.138785	0.000741137	-3.37389	0.18398	0.122163	0.0357379	0.294955	0.280449	0.182833	LIL8
AT1G68010	25495857	TGATG	-0.102214	0.00605186	-2.74496	0.36094	0.49907	0.510746	0.644195	0.514521	0.518682	ATHPR1
AT1G68010	25495499	TCAAA	-0.0659003	0.00536315	-2.78437	0.303897	0.196009	0.236069	0.23727	0.379425	0.316982	ATHPR1
AT1G73030	27473912	CGAAT	-0.247125	0.00613489	-2.74048	0.222263	0.202148	3.57e-05	0.516185	0.49997	0.149666	CHMP1A
AT1G73260	27547630	ACAAG	-0.201959	0.00265748	-3.00481	2.13e-05	2.04e-05	0.0323757	0.225166	0.249945	0.163184	ATKTI1
AT1G73390	27591361	AAAAT	-0.482683	1.94e-05	-4.27155	0.497958	4.17e-05	0.424408	0.77201	0.881235	0.717212	AT1G73390
AT1G73490	27633804	GGAAG	-0.261235	0.00303155	-2.96452	0.752411	0.698172	0.527118	0.999982	0.99997	0.761456	AT1G73490
AT1G72710	27375629	CTAGA	-0.188636	0.00892834	-2.61479	0.0747452	2.86e-05	4.55e-05	0.240953	0.130486	0.269288	CKL2
AT1G72370	27243473	CCAGA	-0.0952355	0.00030432	-3.61159	0.119628	0.0826399	0.035012	0.229348	0.14824	0.145398	AP40
AT1G72370	27244865	GAAGA	-0.0690647	0.00118634	-3.24214	0.0274585	0.0556951	0.0681464	0.106123	0.14048	0.111891	AP40
AT1G73480	27632596	GAAAA	-0.135626	0.0025721	-3.01473	4.17e-05	4.35e-05	5.26e-05	0.106768	0.205389	0.0948577	MAGL4
AT1G73480	27632640	GGAAG	-0.354484	0.00133145	-3.20911	0.395533	0.279474	5.88e-05	0.606782	0.422054	0.709681	MAGL4
AT1G73920	27793955	AAATC	-0.232838	0.00826143	-2.64119	6.25e-05	5.88e-05	6.25e-05	0.326241	0.296894	0.0755627	AT1G73920
AT1G73920	27794216	ACAGC	-0.384266	0.00457629	-2.83544	0.2933	0.400238	0.32681	0.99996	0.546646	0.626542	AT1G73920
AT1G73060	27479505	TGATG	-0.081275	0.00908682	-2.60877	2.22e-05	2.63e-05	2.56e-05	0.140774	1.64e-05	0.103108	LPA3
AT1G73650	27689184	AAACA	-0.360356	0.00126743	-3.22325	0.598846	0.120918	5.88e-05	0.617011	0.587342	0.596539	AT1G73650
AT1G74070	27852006	GGAGT	-0.139889	0.00985413	-2.58091	4.55e-05	4.76e-05	5.26e-05	0.188986	0.0871711	0.143656	AT1G74070
AT1G74090	27864045	ACATG	-0.182307	0.00875047	-2.62165	0.0808199	5.55e-05	6.25e-05	0.453743	0.114119	0.0599966	ATSOT18
AT1G74090	27863984	AGATG	-0.194104	0.000678563	-3.3981	4.76e-05	5.88e-05	6.67e-05	0.153074	0.196704	0.232707	ATSOT18
AT1G72970	27455848	TGAAC	-0.169705	0.000216202	-3.69929	2.04e-05	3.57e-05	5e-05	0.223782	0.0969949	0.188445	EDA17
AT1G72770	27392013	TGAAG	-0.286039	0.00749683	-2.67393	0.549241	0.347238	0.56551	0.681981	0.99995	0.638176	AtHAB1
AT1G73330	27569675	CAATT	-0.0785862	0.00300941	-2.96678	0.0973226	0.0477402	0.0328714	0.157156	0.132569	0.123968	ATDR4
AT1G73330	27569556	GTAGG	-0.089659	0.00821382	-2.64315	0.785271	0.786917	0.769688	0.816124	0.93739	0.857339	ATDR4
AT1G74230	27917039	ATAAC	-0.221524	0.000120057	-3.84601	2e-05	3.45e-05	3.85e-05	0.207804	0.282943	0.173919	GR-RBP5
AT1G74060	27849942	CCAGA	-0.142771	0.00688495	-2.70236	0.0587903	0.154552	0.171919	0.325543	0.159843	0.328187	AT1G74060
AT1G74050	27847374	CCAGA	-0.123406	0.00271922	-2.99782	0.209383	0.131871	0.10263	0.284812	0.270028	0.259261	AT1G74050
AT1G74670	28053448	AAAAG	-0.124569	0.000286876	-3.62687	0.76342	0.852435	0.717355	0.999994	0.873529	0.833395	GASA6
AT1G75180	28217303	CTACA	-0.231978	0.00261652	-3.00953	4.76e-05	4e-05	4.35e-05	0.253228	0.181471	0.261365	AT1G75180
AT1G75270	28250729	CCAGA	-0.306606	5.43e-05	-4.03612	0.0968638	5e-05	5.88e-05	0.460808	0.202302	0.353682	DHAR2
AT1G74560	28018502	TGATA	-0.0642751	0.00915335	-2.60627	1.96e-05	1.75e-05	3.12e-05	0.0999745	0.0705886	0.0223307	NRP1
AT1G74560	28019835	CAAAT	-0.143506	0.00021113	-3.70531	2.94e-05	1.85e-05	4.17e-05	0.0808413	0.1298	0.219965	NRP1
AT1G74840	28116433	GGAAA	-0.348909	7.46e-07	-4.94886	2.63e-05	0.190754	2.38e-05	0.554968	0.494012	0.188551	AT1G74840
AT1G74970	28157967	ACATA	-0.0582853	0.00925816	-2.60237	5.1e-06	0.0782476	1.01e-05	0.1578	0.0698007	0.025518	RPS9
AT1G75280	28252978	ACAAA	-0.0853463	0.00221379	-3.05994	8.55e-06	0.0596209	1.47e-05	0.20616	0.0214384	0.088085	AT1G75280
AT1G75840	28476711	CAAGA	-0.277214	3.42e-05	-4.14346	3.45e-05	0.0477926	2.22e-05	0.32094	0.281325	0.277227	ARAC5
AT1G75750	28441869	ACAAG	-0.092487	0.00214605	-3.06924	0.114698	0.218717	0.0861322	0.224076	0.239476	0.233457	GASA1
AT1G75380	28283476	ACAAT	-0.118124	0.00164441	-3.14791	1.64e-05	1.23e-05	1.67e-05	0.24779	0.0550803	0.0515473	ATBBD1
AT1G75680	28417296	CCAAC	-0.183711	0.000491219	-3.4855	1.85e-05	2.22e-05	4.17e-05	0.0566938	0.329641	0.16488	AtGH9B7
AT1G75680	28417660	CAAAG	-0.14926	0.00306651	-2.96099	2.22e-05	2.78e-05	4.76e-05	0.0473376	0.269503	0.131036	AtGH9B7
AT1G75680	28417876	AAACG	-0.297467	0.00606441	-2.74428	0.29536	0.162567	0.390147	0.693525	0.610683	0.436267	AtGH9B7
AT1G76010	28529869	GAACA	-0.320134	0.00257133	-3.01482	0.318813	2.63e-05	0.0994193	0.436095	0.461648	0.480917	AT1G76010
AT1G77370	29074665	GGAAT	-0.305027	0.00211869	-3.07307	0.278147	0.163326	0.479411	0.599445	0.656994	0.579527	AT1G77370
AT1G77540	29137689	AAATG	-0.278621	0.00549886	-2.77626	2.86e-05	2.38e-05	0.44139	0.332514	0.607242	0.33755	AT1G77540
AT1G74960	28156082	CGATT	-0.112364	0.00896306	-2.61346	3.7e-05	3.03e-05	2.94e-05	0.145167	2.27e-05	0.191998	ATKAS2
AT1G74960	28153026	TGATT	-0.116211	0.0048842	-2.81457	1.79e-05	0.0533035	1.72e-05	0.239195	0.0862664	0.0765109	ATKAS2
AT1G74960	28153257	AGAGA	-0.101093	0.0067402	-2.70942	1.89e-05	0.0331847	1.72e-05	0.109651	0.111306	0.115541	ATKAS2
AT1G76790	28823029	AGATG	-0.264638	0.0032971	-2.93859	0.999962	0.579229	0.626799	0.999977	0.999958	0.999969	IGMT5
AT1G76180	28587469	CCAGA	-0.136833	7.17e-05	-3.97074	0.156749	0.222328	0.158335	0.394205	0.297334	0.25637	ERD14
AT1G76180	28587626	ACAGG	-0.101341	0.0077436	-2.66305	0.258374	0.444996	0.324269	0.49846	0.39973	0.433474	ERD14
AT1G76180	28587740	TCATC	-0.260339	0.00995541	-2.57737	0.289958	0.276165	4.55e-05	0.312733	0.494496	0.539956	ERD14
AT1G77090	28960899	TTATT	-0.304554	0.000525123	-3.4676	0.39105	0.636877	4.76e-05	0.764128	0.520204	0.657304	AT1G77090
AT1G77090	28961850	GTACT	-0.239974	4.26e-06	-4.59815	2.94e-05	2.13e-05	6.67e-05	0.270365	0.172385	0.277289	AT1G77090
AT1G77090	28960819	CTAGA	-0.247186	0.00350089	-2.91995	0.184936	0.539744	4.55e-05	0.484498	0.393668	0.588118	AT1G77090
AT1G76160	28580713	ACAAT	-0.362819	0.00103703	-3.28028	0.287638	0.498024	0.436024	0.721392	0.999966	0.588786	SKS5
AT1G76160	28580007	TCAGA	-0.160735	0.00963855	-2.58853	2.86e-05	2.27e-05	4.17e-05	0.0844413	0.179872	0.217983	SKS5
AT1G76680	28778019	CTAAT	-0.189292	0.00200485	-3.08951	0.181335	0.158209	0.119386	0.346081	0.386121	0.294603	ATOPR1
AT1G77930	29302313	CAACA	-0.0882618	0.00978326	-2.5834	2.17e-05	2.04e-05	3.85e-05	0.0838966	0.0801709	0.100799	DJC65
AT1G77930	29301232	CGATT	-0.144864	0.00189682	-3.10593	3.03e-05	2.94e-05	6.67e-05	0.235117	0.114637	0.0849643	DJC65
AT1G76490	28697610	CAAGG	-0.0736742	0.00272318	-2.99737	7.63e-06	1.02e-05	1.67e-05	0.0877066	0.0609779	0.0723725	AtHMGR1
AT1G76490	28696564	TGAGG	-0.160037	0.00996635	-2.57699	0.156382	0.0968421	0.118295	0.332314	0.249386	0.26993	AtHMGR1
AT1G76490	28698525	GAACG	-0.117134	0.00334699	-2.93393	0.0612414	0.0863748	0.0280752	0.219517	0.132582	0.174996	AtHMGR1
AT1G76490	28696632	CGATT	-0.137017	0.00513527	-2.79842	0.0715244	0.0961814	1.96e-05	0.158956	0.26577	0.154051	AtHMGR1
AT1G76490	28698242	ACAAC	-0.0636375	0.00650522	-2.72117	0.010014	0.0155354	1.32e-05	0.0992196	0.0682233	0.0490321	AtHMGR1
AT1G76990	28934198	TAATG	-0.37156	0.000251529	-3.6607	0.685988	2.94e-05	0.583991	0.764895	0.878821	0.740974	ACR3
AT1G76990	28933441	CCAGA	-0.189455	0.00254143	-3.01836	4.35e-05	3.85e-05	4e-05	0.0958902	0.300187	0.17241	ACR3
AT1G78150	29405740	TTAAT	-0.294477	0.00177994	-3.12469	0.166713	0.25477	0.0544175	0.285497	0.692997	0.380839	AT1G78150
AT1G78300	29462329	GAACA	-0.231362	0.00743308	-2.67679	0.236611	0.0850032	0.300956	0.381639	0.499708	0.43531	GRF2
AT1G78660	29587695	AAAAA	-0.3468	0.00812468	-2.64684	0.532636	0.290968	0.250276	0.67179	0.99995	0.442541	ATGGH1
AT1G78890	29657834	GAATC	-0.152414	0.00445972	-2.84367	2.33e-05	3.03e-05	6.67e-05	0.245428	0.146731	0.0652039	AT1G78890
AT1G78890	29657838	CAACG	-0.148226	0.00467877	-2.82836	2.27e-05	3.03e-05	6.25e-05	0.108667	0.158447	0.177679	AT1G78890
AT1G79010	29725862	CTACC	-0.0507443	0.00867795	-2.62449	1.32e-05	1.49e-05	2.7e-05	7.14e-06	0.139445	0.0128355	AT1G79010
AT1G79010	29726086	TAAAC	-0.0791121	0.00121219	-3.236	1.45e-05	1.69e-05	3.03e-05	0.137635	0.0576877	0.0420756	AT1G79010
AT1G79390	29864143	GCAGG	-0.165515	0.00391501	-2.88493	4.35e-05	3.7e-05	6.67e-05	0.325909	0.170753	3.03e-05	AT1G79390
AT1G79390	29863398	AAATG	-0.177182	0.00116614	-3.24704	3.45e-05	3.33e-05	6.25e-05	0.206067	2.78e-05	0.325581	AT1G79390
AT1G78510	29536177	GAAAC	-0.11966	0.00776294	-2.66221	0.0357024	4.35e-05	6.67e-05	0.0774623	0.167077	0.150253	AtSPS1
AT1G78510	29535950	AAAGA	-0.180097	0.00145618	-3.18328	0.0796599	4.55e-05	6.25e-05	0.217119	0.152918	0.250023	AtSPS1
AT1G78510	29535348	ACACA	-0.073604	0.00532291	-2.78681	3.03e-05	3.7e-05	5e-05	0.0494463	0.087537	0.0839461	AtSPS1
AT1G78510	29535460	TCAGG	-0.0725798	0.00592136	-2.7521	2.78e-05	3.33e-05	4.76e-05	0.0782174	0.0474378	0.0921927	AtSPS1
AT1G78510	29535940	CAAGC	-0.196158	0.00504541	-2.80412	3.33e-05	0.173274	6.25e-05	0.290778	0.261446	0.20962	AtSPS1
AT1G78510	29535363	ATAGT	-0.0789241	0.00380133	-2.89419	3.12e-05	3.7e-05	5e-05	0.108729	0.10272	0.0254413	AtSPS1
AT1G79210	29796753	CAATG	-0.114258	0.0054117	-2.78145	2.08e-05	1.69e-05	2.78e-05	0.204295	0.13853	1.49e-05	AT1G79210
AT1G78370	29485179	GGATT	-0.06281	0.00552167	-2.77491	0.0205249	1.12e-05	0.0645884	0.103862	0.0695432	0.10015	ATGSTU20
AT1G78040	29346611	CCAGA	-0.102708	0.00345661	-2.92391	0.100594	0.353531	0.102263	0.397312	0.163711	0.30349	AT1G78040
AT1G78850	29643236	GTACC	-0.0960271	0.00185807	-3.11203	1.43e-05	0.0280284	1.52e-05	0.0952863	0.160151	0.0607016	GAL1
AT1G78850	29643223	ACAAC	-0.0646091	0.00502782	-2.80525	1.43e-05	1.39e-05	1.54e-05	7.94e-06	0.125047	0.0688154	GAL1
AT1G79340	29844519	AAATT	-0.389412	0.000415378	-3.53012	0.493304	0.156086	0.571322	0.864147	0.870956	0.653847	AtMC4
AT1G79270	29818721	AAAGA	-0.241126	0.00144055	-3.1864	0.090584	5e-05	6.25e-05	0.163824	0.158583	0.491668	ECT8
AT1G79270	29818747	TAAAA	-0.269221	0.00309614	-2.95803	0.167995	4.76e-05	0.0819638	0.463317	0.215001	0.379353	ECT8
AT1G79270	29818499	TGAAG	-0.200494	0.00102895	-3.28249	3.12e-05	5e-05	6.67e-05	0.157233	0.117305	0.327091	ECT8
AT1G78830	29637265	CGATC	-0.117507	0.00133104	-3.2092	0.0283508	0.0451914	1.64e-05	0.145869	0.140621	0.13959	AT1G78830
AT1G78830	29637561	AAATG	-0.181393	0.00344448	-2.92501	0.192366	0.176557	1.96e-05	0.197089	0.363982	0.352052	AT1G78830
AT1G80230	30169757	TAAGA	-0.22752	0.000795195	-3.35446	3.12e-05	0.0746835	5.55e-05	0.240257	0.308409	0.208665	AT1G80230
AT1G79230	29801594	AAATC	-0.2208	0.00602021	-2.74668	3.03e-05	0.172065	0.144283	0.283928	0.383352	0.311497	ATMST1
AT1G78630	29577612	AGATG	-0.13475	0.00174612	-3.13033	3.33e-05	4.55e-05	5.26e-05	0.116076	0.125629	0.162675	emb1473
AT1G78570	29552096	CCAAG	-0.0551088	0.00268317	-3.00188	2.22e-05	3.23e-05	3.7e-05	0.0560207	0.0471655	0.0622317	ATRHM1
AT1G78570	29551854	TCATC	-0.0817749	0.000616708	-3.42416	2.63e-05	4.17e-05	4.17e-05	0.111712	0.0533776	0.0803447	ATRHM1
AT1G78570	29551896	CAAAC	-0.248317	0.00723409	-2.68587	0.223515	0.341423	0.274063	0.531127	0.572704	0.480123	ATRHM1
AT1G78570	29551092	TGATG	-0.0944529	0.00248668	-3.02496	4.17e-05	5.26e-05	5.88e-05	0.0939512	0.0647916	0.124769	ATRHM1
AT1G80500	30271251	GAAGC	-0.160043	0.000590674	-3.43586	2.86e-05	2.27e-05	5.55e-05	0.257902	0.22232	1.54e-05	TRAPPC2
AT1G78380	29486990	TCAGA	-0.0830389	0.00811209	-2.64737	0.193231	0.301116	0.300603	0.393215	0.34052	0.310332	ATGSTU19
AT1G78380	29487618	CTATC	-0.0524607	0.00513841	-2.79823	0.115646	0.0550207	0.0285003	0.0739076	0.16496	0.117681	ATGSTU19
AT1G80410	30227859	TGAAT	-0.231094	0.00268368	-3.00182	3.85e-05	6.67e-05	5.55e-05	0.205209	0.168882	0.319352	EMB2753
AT1G80750	30350089	GGAAA	-0.247608	0.00394807	-2.88228	3.33e-05	0.324158	4.17e-05	0.334279	0.466083	0.266695	RPL7A
AT1G80750	30350057	TTATA	-0.113388	0.00603988	-2.74561	3.45e-05	2.86e-05	4e-05	0.106732	0.145617	0.0879169	RPL7A
AT1G79040	29736823	AAATG	-0.0827328	0.00039439	-3.54381	0.502146	0.463714	0.482154	0.606299	0.503078	0.586836	PSBR
AT1G79930	30064784	AGACC	-0.124201	0.00778453	-2.66128	5.26e-05	3.7e-05	4.17e-05	0.193327	0.0291747	0.150233	AtHsp70-14
AT1G79930	30064116	GGAAA	-0.276437	0.00344325	-2.92512	0.352184	0.205776	4.17e-05	0.549801	0.385171	0.452341	AtHsp70-14
AT1G79930	30063712	GAACC	-0.159619	0.00886168	-2.61734	0.0451544	0.0636951	4.55e-05	0.162038	0.220109	0.205604	AtHsp70-14
AT1G79930	30065214	GAAGA	-0.173652	0.00848295	-2.63222	6.25e-05	4.76e-05	5e-05	0.212351	3.33e-05	0.30873	AtHsp70-14
AT1G79930	30064057	TGACG	-0.137284	0.00522688	-2.79271	0.0575956	2.78e-05	4.17e-05	0.20545	0.0667177	0.19735	AtHsp70-14
AT1G80780	30358623	TTACG	-0.198098	0.00868181	-2.62434	0.147004	2.44e-05	4.17e-05	0.234718	0.230897	0.275749	CAF1J
AT1G78900	29662711	TAACA	-0.0795182	0.00755397	-2.67138	1.35e-05	0.0202817	1.64e-05	0.100994	0.0908196	0.0670527	VHA-A
AT1G78900	29663912	GTAGG	-0.183992	0.00817497	-2.64476	0.51261	0.42126	0.429143	0.650741	0.743471	0.520777	VHA-A
AT2G01620	279171	TGAAG	-0.482798	0.000355109	-3.57138	0.758765	4.76e-05	6.25e-05	0.826968	0.800352	0.579951	MEE11
AT1G80830	30373037	AAAAT	-0.107701	0.00819076	-2.6441	3.12e-05	4.55e-05	4.76e-05	0.120606	0.102652	0.0999693	ATNRAMP1
AT1G79550	29925176	GAACA	-0.0338872	0.00114234	-3.2529	7.14e-06	8.13e-06	1.41e-05	0.019517	0.0504665	0.0317075	PGK
AT1G79550	29925003	TTATT	-0.0709984	0.00364778	-2.90712	0.0828267	0.0318421	1.25e-05	0.0809002	0.18454	0.0622367	PGK
AT1G79550	29925083	GGACA	-0.0866205	6.68e-06	-4.50361	0.0148006	0.0150589	1.35e-05	0.0990522	0.110308	0.0803742	PGK
AT1G79550	29924181	TAAGA	-0.138968	0.000276039	-3.63681	0.0854474	0.136128	0.0266753	0.254911	0.243565	0.166679	PGK
AT1G79550	29926175	CCAGG	-0.0907433	0.00878874	-2.62016	0.0486647	0.0389045	0.0398723	0.196602	0.101815	0.101254	PGK
AT1G80440	30242331	AGAAG	-0.0761799	0.00677275	-2.70782	1.75e-05	2.27e-05	2.94e-05	0.0976443	0.0274285	0.103537	KFB20
AT1G80440	30242336	ACAAG	-0.1029	0.00437576	-2.84972	0.0233789	2.33e-05	2.78e-05	0.192324	1.61e-05	0.13979	KFB20
AT1G80440	30242453	GTAAA	-0.102489	0.005656	-2.76708	0.0408319	2.08e-05	2.7e-05	0.108018	0.152876	0.0874531	KFB20
AT1G80600	30299019	GCAGC	-0.113694	0.0038971	-2.88637	3.03e-05	2.94e-05	3.23e-05	0.225644	0.073527	0.0420024	TUP5
AT1G80600	30300371	GGACC	-0.168315	0.00318958	-2.94885	4.35e-05	3.7e-05	4.76e-05	0.113655	0.155362	0.236054	TUP5
AT1G80380	30219749	ATATC	-0.124331	0.0076473	-2.66726	0.167389	0.169255	0.0537668	0.191605	0.324618	0.24718	GLYK
AT2G01490	223207	AAAAC	-0.197799	0.00398366	-2.87945	0.550028	0.675378	0.75583	0.772698	0.957068	0.844867	PAHX
AT2G01490	222718	TTAGT	-0.136674	0.00468295	-2.82807	0.800026	0.909027	0.822018	0.979976	0.999982	0.961137	PAHX
AT2G02050	490243	TGAAG	-0.0616031	0.00271855	-2.99789	1.23e-05	1.19e-05	1.96e-05	0.0721583	0.0477082	0.0649868	AT2G02050
AT2G02050	491870	CTATC	-0.0565873	0.00580141	-2.7588	1.47e-05	1.2e-05	2.27e-05	0.0200399	0.149764	7.87e-06	AT2G02050
AT2G02510	673499	AAACT	-0.106336	0.00152627	-3.16964	1.22e-05	0.0812265	1.79e-05	0.0995784	0.156483	0.144203	AT2G02510
AT2G02390	630947	CCACC	-0.0974339	0.00762183	-2.66838	2.08e-05	1.85e-05	3.45e-05	0.103934	0.120589	0.0678522	ATGSTZ1
AT2G02130	540455	TTACT	-0.11431	0.00497564	-2.80861	0.269938	0.168375	0.296693	0.343881	0.427097	0.306957	LCR68
AT2G01140	96123	GGACA	-0.171002	0.00675127	-2.70887	0.115098	0.0932539	2.17e-05	0.285002	0.354322	0.082056	AtFBA3
AT2G03350	1019833	CAAGT	-0.259167	0.00125812	-3.22537	5.26e-05	2.94e-05	0.111045	0.337408	0.433911	0.117309	AT2G03350
AT2G02760	774263	TAAGA	-0.186612	0.00151372	-3.17204	0.0343638	0.0471855	3.03e-05	0.221627	0.187513	0.232275	UBC2
AT2G02760	773870	TGAGA	-0.172533	0.00932226	-2.6	0.0222221	0.077003	0.0884356	0.228048	0.260034	0.217178	UBC2
AT2G03390	1031024	GGACG	-0.297652	0.00688512	-2.70235	0.440739	0.484757	0.653871	0.472377	0.999967	0.999978	AT2G03390
AT2G03680	1121597	TAACA	-0.056686	0.009389	-2.59756	0.0131468	7.52e-06	0.0194884	0.072283	0.0577625	0.0726555	SKU6
AT2G03680	1121878	CCATT	-0.0992895	0.00697276	-2.69814	0.0559533	0.0621932	0.0763734	0.148808	0.194615	0.148965	SKU6
AT2G01250	133301	TAACC	-0.121304	0.000549919	-3.45518	0.47312	0.494488	0.410164	0.576307	0.577036	0.58834	RPL7B
AT2G01250	134221	GAAGA	-0.122015	0.00115143	-3.25065	0.344646	0.531132	0.326978	0.531288	0.540949	0.496564	RPL7B
AT2G04790	1680101	AAATG	-0.225354	0.00368022	-2.90435	0.99996	0.999974	0.323938	0.999976	0.999979	0.99998	AT2G04790
AT2G03440	1039999	AAAAA	-0.0818453	0.00722456	-2.68631	1.85e-05	1.45e-05	2.33e-05	0.131926	0.0581084	0.0555577	ATNRP1
AT2G03440	1039664	TTAGA	-0.0750276	0.00309149	-2.95849	1.18e-05	0.0120221	1.69e-05	0.0765124	0.140776	0.0198457	ATNRP1
AT2G03440	1039496	GCACC	-0.263523	4.46e-05	-4.08236	0.227104	0.208586	0.180212	0.496328	0.486179	0.423966	ATNRP1
AT2G04390	1527998	ACACT	-0.041382	0.00152282	-3.1703	1.04e-05	7.3e-06	1.09e-05	0.0352025	0.00883256	0.0801394	DS17
AT2G04630	1620282	CGAGA	-0.155982	0.0035617	-2.91458	3.85e-05	3.12e-05	5.26e-05	0.162994	0.168973	0.136103	NRPB6B
AT2G01850	385335	ATACA	-0.0760398	0.000509059	-3.47594	2.33e-05	1.69e-05	2.7e-05	0.111305	0.0394619	0.0774194	ATXTH27
AT2G01850	385378	GGAGA	-0.184803	0.00648092	-2.7224	0.360837	0.18867	2.7e-05	0.232552	0.40036	0.471031	ATXTH27
AT2G01850	385337	ACAAA	-0.146892	0.00403297	-2.87557	2.33e-05	0.211933	2.78e-05	0.283677	0.128547	0.240437	ATXTH27
AT2G04410	1534220	AAACG	-0.0861583	0.00462029	-2.83238	1.01e-05	0.0344984	0.0335381	0.147761	0.0913578	0.087403	AT2G04410
AT2G04039	1334496	TAAAT	-0.0974905	0.00206569	-3.08062	0.0476377	0.0431439	1.67e-05	0.0914703	0.150135	0.141664	NDHV
AT2G04350	1518847	GGAAG	-0.448496	0.000359406	-3.56823	0.448832	0.371355	0.301903	0.670988	0.99997	0.79662	LACS8
AT2G09990	3781508	TCACT	-0.0650072	0.00470407	-2.82663	1.92e-05	1.39e-05	1.56e-05	0.0633931	0.131669	8.4e-06	AT2G09990
AT2G05220	1894905	CAAGA	-0.102341	0.000694638	-3.39169	0.0838774	0.184615	0.061971	0.24821	0.199054	0.190222	AT2G05220
AT2G14045	5907079	TAATA	-0.195447	0.00929202	-2.60112	0.0534638	0.092653	4.17e-05	0.364889	0.192638	0.174972	AT2G14045
AT2G04842	1699739	ATACT	-0.327358	0.0068396	-2.70455	0.480421	0.556377	0.208119	0.72161	0.785731	0.71965	EMB2761
AT2G05790	2201274	CGAGT	-0.130831	0.00560661	-2.76994	2.44e-05	2.56e-05	3.57e-05	0.127329	0.132074	0.133176	AT2G05790
AT2G14260	6041456	AAAGC	-0.314833	0.00488671	-2.81441	0.249352	0.352647	5e-05	0.603874	0.582376	0.360296	PIP
AT2G07050	2929615	AAAAC	-0.297264	0.00994286	-2.57781	0.385468	0.316868	5.88e-05	0.541366	0.583436	0.469386	CAS1
AT2G14880	6393590	GGAAG	-0.220092	0.00239855	-3.03585	0.158632	0.236688	0.320349	0.47345	0.432857	0.469637	SWIB2
AT2G13560	5650149	GGAGA	-0.198604	0.00736713	-2.67978	5.55e-05	4.76e-05	6.67e-05	0.264611	0.136453	0.194918	NAD-ME1
AT2G13560	5654669	ACAAA	-0.236599	0.00185881	-3.11191	2.5e-05	2.56e-05	0.164251	0.404867	0.236168	0.233064	NAD-ME1
AT2G13560	5653099	CAACT	-0.245473	0.00887892	-2.61668	0.0630055	0.138588	0.123791	0.361712	0.320955	0.379134	NAD-ME1
AT2G15290	6642432	GAACC	-0.131073	0.00846792	-2.63282	3.33e-05	4e-05	5.88e-05	0.116613	0.240663	0.0360755	TIC21
AT2G15960	6947604	CTACT	-0.0713176	0.00730329	-2.68269	0.89783	0.888104	0.999987	0.999967	0.999952	0.999955	AT2G15960
AT2G14890	6400069	CGAAG	-0.190654	0.00719738	-2.68757	0.139106	0.188629	0.18498	0.411056	0.225561	0.448058	AGP9
AT2G04030	1285256	TCAGC	-0.0750064	0.00597795	-2.74899	1.15e-05	0.0247121	2.38e-05	0.106417	0.0711913	0.0721584	AtHsp90.5
AT2G15910	6935344	GGAAG	-0.240908	0.00603795	-2.74571	0.243785	0.219979	4.35e-05	0.27426	0.379097	0.533174	AT2G15910
AT2G16070	6984216	AGAGG	-0.11522	0.00748618	-2.67441	6.67e-05	3.33e-05	3.85e-05	0.0609754	0.165067	0.119757	PDV2
AT2G05990	2323952	GGAAA	-0.117326	0.00211337	-3.07382	0.0327618	1.23e-05	0.0324767	0.098979	0.160904	0.157346	ENR1
AT2G15050	6519233	ACACC	-0.255095	0.00327652	-2.94053	0.218339	0.294586	0.291336	0.529152	0.543038	0.497356	LTP
AT2G15050	6518991	CAATT	-0.0771098	0.00103197	-3.28166	1.72e-05	1.3e-05	2.7e-05	0.1314	0.0651844	0.0348024	LTP
AT2G14750	6315621	ATATA	-0.13515	0.00106565	-3.2726	2.78e-05	2.17e-05	0.0799693	0.169497	0.207091	0.108883	AKN1
AT2G14750	6314445	AAATA	-0.0470225	0.009727	-2.58539	2.86e-05	2.44e-05	5e-05	0.098963	0.0311385	0.011069	AKN1
AT2G14750	6314286	GGATC	-0.155542	0.00955684	-2.59146	0.102801	2.56e-05	0.104653	0.283277	0.313922	0.0769078	AKN1
AT2G16510	7160424	CTATT	-0.111736	0.00308769	-2.95887	0.0819531	1.56e-05	1.79e-05	0.199225	0.112109	0.105861	AT2G16510
AT2G14910	6407680	AGAAA	-0.132189	0.00881472	-2.61916	0.821408	0.775321	0.698338	0.928893	0.910925	0.851815	AT2G14910
AT2G05710	2145642	AGACT	-0.200196	0.00315072	-2.95264	0.0683575	0.100227	0.0621763	0.348482	0.192828	0.290039	ACO3
AT2G05710	2146058	AGACG	-0.235437	0.00378875	-2.89523	0.348167	0.304979	3.03e-05	0.351923	0.343394	0.664169	ACO3
AT2G17695	7684700	TGAGA	-0.119947	0.00533387	-2.78615	2.94e-05	2.94e-05	3.85e-05	0.173586	0.186336	1.56e-05	AT2G17695
AT2G17340	7542505	AGAGA	-0.0990575	0.00964214	-2.58841	2.86e-05	2.94e-05	4.35e-05	0.143143	0.10687	0.0472607	AT2G17340
AT2G17340	7542346	TGACA	-0.110904	0.00669738	-2.71153	2.94e-05	3.03e-05	4.55e-05	0.229412	2.27e-05	0.103383	AT2G17340
AT2G18370	7981530	TTATA	-0.281478	0.00900878	-2.61172	2.94e-05	0.626482	0.447042	0.611211	0.415477	0.891299	AT2G18370
AT2G18400	7989919	CTAGA	-0.123068	0.00811475	-2.64726	4.76e-05	3.7e-05	5.26e-05	0.207172	0.133658	0.0285118	AT2G18400
AT2G18400	7989623	AGACA	-0.381528	2.03e-05	-4.2618	4.55e-05	0.253868	4.76e-05	0.551976	0.538379	0.30819	AT2G18400
AT2G17200	7484382	CAAAT	-0.363497	0.00550629	-2.77582	0.875273	0.786351	6.25e-05	0.858055	0.999933	0.89419	DSK2
AT2G17200	7483339	CGAAT	-0.158151	0.007568	-2.67076	4.35e-05	4.55e-05	4.55e-05	0.156643	0.241532	0.0764119	DSK2
AT2G17200	7482022	TTATA	-0.152515	0.00444256	-2.8449	2.5e-05	3.7e-05	4.35e-05	0.0832956	0.0487721	0.325583	DSK2
AT2G17200	7482629	AAACT	-0.295779	2.68e-05	-4.19924	3.23e-05	4.17e-05	4.35e-05	0.529435	0.19616	0.161858	DSK2
AT2G17500	7606999	AGAGA	-0.357469	0.0030051	-2.96722	0.305085	0.453979	0.283525	0.457571	0.999957	0.65747	PILS5
AT2G18110	7873791	TTATT	-0.207635	0.00707429	-2.69333	0.463612	0.102675	2.7e-05	0.314601	0.548687	0.325932	AT2G18110
AT2G15620	6812414	ACAGG	-0.131501	0.00284103	-2.98443	1.79e-05	0.186806	1.67e-05	0.294548	0.0741576	0.212638	ATHNIR
AT2G15620	6811821	ACAAG	-0.134022	0.00691722	-2.7008	1.72e-05	0.202098	1.96e-05	0.234591	0.188333	0.181276	ATHNIR
AT2G15620	6812056	ACAAG	-0.177672	0.00413676	-2.86754	0.056779	0.32549	0.0904047	0.466263	0.272979	0.26645	ATHNIR
AT2G17390	7556312	GGATC	-0.123006	0.00937316	-2.59814	0.817571	0.879719	0.878786	0.945121	0.999983	0.99999	AKR2B
AT2G17420	7566186	CAAGA	-0.136518	0.00729704	-2.68298	0.116852	0.102679	0.0349738	0.224443	0.223636	0.21598	ATNTRA
AT2G17420	7564864	CTAAA	-0.26144	0.00028478	-3.62876	0.397581	2.38e-05	2.94e-05	0.333628	0.478776	0.369549	ATNTRA
AT2G17420	7565397	AGACA	-0.0576561	0.00570214	-2.76444	1.08e-05	1.56e-05	2e-05	0.0542872	0.0541802	0.0645474	ATNTRA
AT2G18980	8233542	TCATT	-0.329489	0.00610118	-2.74229	0.364517	0.357822	5.55e-05	0.604913	0.41693	0.68902	AT2G18980
AT2G17360	7547218	TCAGG	-0.141562	0.00336696	-2.93208	0.495803	0.440302	0.369749	0.594785	0.549942	0.585815	AT2G17360
AT2G05070	1800269	CCAGC	-0.0426593	0.000789033	-3.35661	0.0684717	0.0688065	0.0631679	0.135156	0.0901623	0.103106	LHCB2
AT2G05070	1799856	GGAGA	-0.0629481	0.00417778	-2.86442	0.570153	0.589146	0.605246	0.652756	0.648923	0.651709	LHCB2
AT2G05070	1799817	TCAGA	-0.0776793	0.000238244	-3.67458	0.229257	0.324268	0.232741	0.389002	0.277388	0.352913	LHCB2
AT2G19680	8502781	AAACA	-0.119681	0.00190014	-3.10541	2.38e-05	3.12e-05	4.35e-05	0.0283894	0.232215	0.0985355	AT2G19680
AT2G19680	8501965	GAACA	-0.0924897	0.00900605	-2.61182	2.38e-05	2.56e-05	4.17e-05	1.35e-05	0.0868615	0.190685	AT2G19680
AT2G18300	7953194	ACATC	-0.103716	0.0096293	-2.58886	3.03e-05	4e-05	5.55e-05	0.16545	0.0584673	0.087357	HBI1
AT2G05100	1823782	CAAAG	-0.0370185	0.00502345	-2.80553	0.0449429	0.0889937	0.0587921	0.137953	0.0987461	0.0670852	LHCB2
AT2G05100	1823888	CAAGA	-0.0489597	0.000502775	-3.47927	0.0656822	0.112679	0.0769218	0.180675	0.0977843	0.123703	LHCB2
AT2G19310	8370161	TCAAA	-0.0545799	0.00547414	-2.77772	2.13e-05	2.5e-05	4.35e-05	0.0473647	7.69e-06	0.116457	AT2G19310
AT2G18280	7947907	ACAAA	-0.232489	0.00419869	-2.86284	0.399157	0.999982	0.554669	0.999971	0.651324	0.999978	TLP2
AT2G20270	8738029	TGAAG	-0.11824	0.000917665	-3.31462	2.63e-05	2.44e-05	3.45e-05	0.196924	0.0470834	0.110798	GRXS12
AT2G20270	8739349	TTACT	-0.123368	0.000926959	-3.31181	2.56e-05	2.5e-05	3.7e-05	0.142482	0.166952	0.0607575	GRXS12
AT2G20450	8815054	AAAGG	-0.179648	0.00544398	-2.77952	0.174089	0.232648	0.237246	0.439047	0.362281	0.381601	AT2G20450
AT2G19760	8518073	AGAAG	-0.0773597	0.000915512	-3.31528	6.9e-06	0.0440721	0.0344031	0.139673	0.0495733	0.121314	PFN1
AT2G19760	8517069	CCAAG	-0.0498213	0.00478283	-2.82131	5.78e-06	5e-06	0.0443093	0.0268799	0.0874406	0.0794634	PFN1
AT2G19540	8464440	CAAGT	-0.193234	0.00774097	-2.66316	0.131464	3.33e-05	0.067263	0.28829	0.198935	0.291238	HTD1
AT2G19730	8512951	TCAGG	-0.101131	0.00230409	-3.04795	0.333995	0.385772	0.302887	0.479549	0.476355	0.370144	AT2G19730
AT2G19940	8613465	GAAAA	-0.336391	0.0091351	-2.60696	0.330208	0.476608	0.222639	0.512505	0.651784	0.874338	AT2G19940
AT2G19940	8613918	CAATG	-0.333023	0.00741654	-2.67754	0.868164	3.45e-05	6.67e-05	0.667458	0.655981	0.543897	AT2G19940
AT2G18020	7838122	TCAGA	-0.0762003	0.00324738	-2.9433	0.135745	0.284562	0.211303	0.351248	0.269961	0.239003	EMB2296
AT2G20570	8857414	CCATG	-0.0556916	0.00627882	-2.73285	2.63e-05	2.78e-05	4.17e-05	0.0900537	0.0559982	0.0211186	GLK1
AT2G21185	9076811	TCACG	-0.118254	0.00615465	-2.73943	2.5e-05	3.7e-05	3.57e-05	0.146047	0.119025	0.0897871	NA
AT2G21045	9027952	GGAAA	-0.100207	0.00980589	-2.5826	5.88e-05	2.44e-05	6.67e-05	0.122018	0.101391	0.0773623	HAC1
AT2G21045	9028248	GGAGG	-0.269182	0.00977716	-2.58361	0.401032	0.270463	6.67e-05	0.330306	0.621748	0.527054	HAC1
AT2G21045	9027930	ACACC	-0.118806	0.00520238	-2.79423	6.25e-05	2.38e-05	6.67e-05	0.204002	0.124257	0.0283124	HAC1
AT2G20420	8805941	TCAAG	-0.106393	0.00445175	-2.84424	2.44e-05	2.7e-05	3.23e-05	0.0874362	0.116018	0.115807	AT2G20420
AT2G20420	8807779	CAAGG	-0.0649624	0.00842439	-2.63457	1.56e-05	2.13e-05	2.44e-05	0.0438083	0.0631761	0.087964	AT2G20420
AT2G20920	8999639	GGAGG	-0.224914	0.00879329	-2.61999	0.601009	0.653528	0.742805	0.773646	0.999976	0.898463	AT2G20920
AT2G20610	8878640	GCACT	-0.132639	0.00281922	-2.98679	3.03e-05	3.57e-05	0.0350359	0.126154	0.0982599	0.208603	ALF1
AT2G20610	8879067	GGAAA	-0.230433	2.96e-06	-4.67328	3.7e-05	4.17e-05	5e-05	0.215125	0.210909	0.265392	ALF1
AT2G21250	9104064	GAAAA	-0.319339	0.00427532	-2.8571	0.677715	0.295397	0.785906	0.99996	0.999938	0.717136	AT2G21250
AT2G18960	8226226	CAAGA	-0.124296	0.0025764	-3.01422	0.0882344	0.0342907	1.54e-05	0.0666353	0.174111	0.254681	AHA1
AT2G13360	5539662	TCAGA	-0.0776559	0.00143918	-3.18668	0.366174	0.357319	0.278449	0.441095	0.425148	0.368667	AGT
AT2G20360	8788176	TGAGA	-0.233324	0.00381472	-2.89309	0.284764	0.309241	0.18128	0.427041	0.464337	0.583878	AT2G20360
AT2G21140	9061005	ACAAA	-0.323248	0.0016738	-3.14273	0.534386	0.558445	0.5087	0.999975	0.700727	0.870574	ATPRP2
AT2G20670	8913445	TCATG	-0.0597323	0.000499906	-3.48081	1.79e-05	1.72e-05	2.04e-05	0.0992624	0.0273035	0.0526866	AT2G20670
AT2G20670	8913481	TAAAA	-0.0556067	0.0063417	-2.72957	0.0155796	1.79e-05	2.04e-05	0.0589819	0.0684476	0.0550086	AT2G20670
AT2G20670	8911936	TGATT	-0.205782	0.00121399	-3.23557	0.276665	0.103348	3.03e-05	0.245852	0.504162	0.247376	AT2G20670
AT2G21280	9110523	GCACT	-0.149055	0.00572641	-2.76305	3.57e-05	3.23e-05	0.0614457	0.0745497	0.285086	0.149042	ATSULA
AT2G21280	9110571	AGAGC	-0.125753	0.00283886	-2.98467	4.17e-05	3.23e-05	4.35e-05	0.0927797	0.168202	0.116395	ATSULA
AT2G21280	9111213	CAAAT	-0.170377	0.0050195	-2.80578	0.0567634	4e-05	5e-05	0.161851	0.279471	0.126663	ATSULA
AT2G21270	9109650	CTATG	-0.175592	0.00124027	-3.22945	2.94e-05	4.17e-05	4.76e-05	0.162895	0.194459	0.169541	UFD1
AT2G21160	9068979	CAAGT	-0.054136	0.00791289	-2.65576	1.79e-05	0.014481	1.85e-05	0.0347927	0.0734137	0.0687191	AT2G21160
AT2G21160	9070184	GGAAA	-0.0759134	0.00519839	-2.79448	0.0263591	9.17e-06	0.0450815	0.0841216	0.0883946	0.126674	AT2G21160
AT2G21600	9243729	GGATT	-0.177765	0.00442605	-2.84608	0.0498942	2.86e-05	5e-05	0.182078	0.187107	0.214084	ATRER1B
AT2G21340	9136275	TAATG	-0.235632	0.00464614	-2.8306	0.706275	0.999966	0.586742	0.999974	0.999947	0.999955	EDS5H
AT2G21620	9248837	TGAGA	-0.160464	0.00527768	-2.78958	0.0369111	2e-05	0.0477244	0.158459	0.252814	0.154775	RD2
AT2G21580	9236788	AGAAG	-0.0323593	0.000790505	-3.3561	6.13e-06	4.9e-06	7.14e-06	0.0445319	0.029117	0.0234473	AT2G21580
AT2G20890	8988294	AGATG	-0.0585388	0.00877655	-2.62064	0.0539511	0.02562	0.0424475	0.0986183	0.122189	0.0768279	PSB29
AT2G20890	8988478	TCAGA	-0.150711	0.000602906	-3.4303	0.276532	0.491186	0.247454	0.644257	0.354745	0.468303	PSB29
AT2G20890	8988850	CAAGA	-0.0687886	0.0068914	-2.70205	0.103248	0.0317326	0.0500668	0.153478	0.0873985	0.150537	PSB29
AT2G21970	9357774	CCAGC	-0.0993934	0.00942543	-2.59622	0.122774	0.103877	0.0504487	0.132253	0.269954	0.173073	SEP-2
AT2G21970	9357167	CCACT	-0.0756946	0.00365492	-2.9065	0.0944345	0.0271367	1.19e-05	0.11685	0.145504	0.0863129	SEP-2
AT2G22540	9580492	GAAGA	-0.314348	0.00243545	-3.03125	6.67e-05	0.208067	6.67e-05	0.425518	0.455626	0.2701	SVP
AT2G23310	9918886	AAACC	-0.375918	0.00664168	-2.7143	0.353218	0.188347	0.35982	0.789298	0.477327	0.762515	ATRER1C1
AT2G20990	9017724	CCAGT	-0.115741	0.00704919	-2.69451	0.134617	1.28e-05	2.38e-05	0.141018	0.167722	0.173137	AtSYT1
AT2G23610	10044456	TCAAC	-0.263403	0.00883774	-2.61827	0.170879	0.086961	0.316732	0.414622	0.513271	0.436888	ATMES3
AT2G23610	10044893	ACACC	-0.183902	0.00421431	-2.86166	3.57e-05	0.0461436	4.76e-05	0.227307	0.0950428	0.275583	ATMES3
AT2G23120	9842161	CAAGT	-0.100209	0.00305722	-2.96193	0.136836	0.15846	0.129906	0.329667	0.178915	0.217249	AT2G23120
AT2G23390	9960997	CCATT	-0.459298	6.09e-06	-4.52308	0.0884886	0.0554732	5.55e-05	0.289704	0.99995	0.232259	AT2G23390
AT2G22240	9451693	AAATG	-0.290528	0.00156488	-3.16237	0.101708	0.406543	6.67e-05	0.534771	0.48119	0.36394	ATIPS2
AT2G22240	9452080	GGAAG	-0.0633308	0.00579114	-2.75938	2.7e-05	4.35e-05	5e-05	0.164121	0.0259827	8.93e-06	ATIPS2
AT2G22670	9638158	TGATT	-0.0734074	0.00617892	-2.73813	0.0315764	0.0269602	0.0335399	0.094512	0.0923227	0.125464	IAA8
AT2G22670	9638322	TGATT	-0.0422061	0.00322284	-2.94564	7.09e-06	6.8e-06	1e-05	0.0504741	0.00641602	0.069752	IAA8
AT2G22430	9526947	AAACT	-0.173455	0.00806993	-2.64913	0.184345	0.371428	0.247831	0.544733	0.35999	0.419247	ATHB6
AT2G22430	9527104	ACAAT	-0.260097	0.00020584	-3.71174	0.38916	0.208459	0.340113	0.488116	0.60316	0.626748	ATHB6
AT2G23000	9793611	AAACC	-0.0749485	0.00703459	-2.6952	4.76e-05	4.55e-05	5.55e-05	0.0826177	0.142364	1.27e-05	SCPL10
AT2G23000	9794399	TCATG	-0.088215	0.00118226	-3.24313	3.57e-05	4e-05	4.76e-05	0.150837	0.0663211	0.0476106	SCPL10
AT2G23000	9793952	GAAGA	-0.0760971	0.00398185	-2.8796	4e-05	4e-05	5e-05	0.118383	0.071882	0.0381563	SCPL10
AT2G24020	10218978	GGAAA	-0.0547274	0.0041569	-2.866	1.39e-05	1.37e-05	1.79e-05	0.0361428	0.0391148	0.08897	STIC2
AT2G24150	10267165	TCAAA	-0.190961	0.00463091	-2.83165	6.67e-05	4.17e-05	5.88e-05	0.162036	0.276143	0.134872	HHP3
AT2G24860	10588095	GGATT	-0.252337	0.0081582	-2.64545	0.228654	0.121564	4.55e-05	0.281992	0.469103	0.356181	AT2G24860
AT2G24590	10450546	TTACA	-0.234099	0.00570812	-2.76409	0.626953	0.670725	0.999955	0.999979	0.999969	0.999982	At-RSZ22a
AT2G22990	9787093	GGATC	-0.0996806	0.000212219	-3.70401	0.0449959	0.0284877	0.0367963	0.109038	0.180964	0.11932	SCPL8
AT2G24940	10609429	TCAGA	-0.188943	0.00241623	-3.03364	0.230223	0.283751	0.344047	0.469697	0.492876	0.462277	AtMAPR2
AT2G24940	10609478	ATACA	-0.117387	0.00588222	-2.75428	0.311071	0.39135	0.391906	0.514755	0.477912	0.453822	AtMAPR2
AT2G23350	9945869	TCAGA	-0.249392	0.001864	-3.11109	0.34044	0.0747793	3.85e-05	0.156417	0.698295	0.308722	PAB4
AT2G23350	9945884	GCATC	-0.114147	0.00381273	-2.89325	1.56e-05	2.22e-05	3.85e-05	0.167766	0.126058	0.0486929	PAB4
AT2G23350	9945104	GGACA	-0.288495	1.03e-05	-4.41102	2.38e-05	2.56e-05	4.55e-05	0.234067	0.246801	0.384711	PAB4
AT2G24360	10365642	ATACA	-0.44597	0.000262775	-3.64948	0.311523	0.353743	0.238505	0.777375	0.76198	0.702327	RAF22
AT2G24360	10365951	GGAGA	-0.294039	0.00754187	-2.67192	0.265907	4.76e-05	6.67e-05	0.249094	0.400078	0.498964	RAF22
AT2G25070	10665108	CCATG	-0.237047	0.00378438	-2.8956	4.76e-05	4.35e-05	5.88e-05	0.223396	0.351569	0.136327	AT2G25070
AT2G24280	10334863	AAAAG	-0.145637	0.00681749	-2.70563	6.25e-05	5e-05	5e-05	0.116788	0.277309	0.0429763	AT2G24280
AT2G24280	10336111	CAATA	-0.147764	0.00619171	-2.73745	3.57e-05	0.053888	3.57e-05	0.0240303	0.190911	0.28231	AT2G24280
AT2G24280	10334861	CGAAA	-0.309334	0.00958128	-2.59059	0.185455	0.238512	0.165205	0.484769	0.521394	0.51101	AT2G24280
AT2G25610	10901656	GGAGT	-0.116952	0.00151531	-3.17173	1.72e-05	2.17e-05	3.12e-05	0.101384	0.0925126	0.157028	AT2G25610
AT2G25610	10901465	AGAAA	-0.126993	0.00495116	-2.81019	0.0349019	2.38e-05	4.17e-05	0.0997612	0.133964	0.182221	AT2G25610
AT2G25610	10901468	AGAAG	-0.103339	0.0039832	-2.87949	2.17e-05	2.27e-05	3.7e-05	0.116939	0.0552868	0.137872	AT2G25610
AT2G25430	10824414	GAACC	-0.311742	0.0010177	-3.28559	0.0791997	0.10511	0.113722	0.413148	0.475275	0.344835	AtECA4
AT2G24820	10576739	TCAGC	-0.0976111	0.00243485	-3.03132	1.59e-05	1.96e-05	2.78e-05	0.0509017	0.168572	0.0734226	TIC55
AT2G24790	10567692	TGACG	-0.0688254	0.00205505	-3.08216	0.0368551	7.25e-06	1.16e-05	0.118519	0.110822	0.0140089	ATCOL3
AT2G24790	10567428	CGACG	-0.0982978	4.44e-05	-4.08345	8.4e-06	9.01e-06	1.35e-05	0.0825536	0.139548	0.0728227	ATCOL3
AT2G24200	10289419	CAACT	-0.364032	6.68e-05	-3.98743	0.167538	0.305517	0.197275	0.733638	0.45658	0.572207	LAP1
AT2G24200	10288316	AAACC	-0.246185	0.00352128	-2.91814	0.470193	0.239036	4.35e-05	0.546078	0.462731	0.439016	LAP1
AT2G24200	10287899	GGAAT	-0.0815161	0.00276655	-2.99255	1.72e-05	1.59e-05	4e-05	8.93e-06	0.144689	0.0999237	LAP1
AT2G25830	11019975	TGAAG	-0.248106	0.000677059	-3.3987	0.0396477	3.12e-05	6.67e-05	0.371112	0.168264	0.244687	AT2G25830
AT2G25910	11051398	ACACA	-0.32391	0.00761133	-2.66884	0.330729	0.159797	0.431148	0.63097	0.705219	0.557215	AT2G25910
AT2G25910	11051058	TCACG	-0.284822	0.00129282	-3.21757	0.381339	0.999969	0.764134	0.999975	0.999962	0.999972	AT2G25910
AT2G26140	11131804	TTAAG	-0.315759	0.00652168	-2.72033	0.385591	5.26e-05	0.265246	0.608275	0.495406	0.494484	FTSH4
AT2G26140	11131758	CTATC	-0.379614	0.00210142	-3.07551	0.828008	0.530439	5.88e-05	0.897345	0.786327	0.813676	FTSH4
AT2G25840	11023813	GGAGC	-0.401261	0.00169203	-3.13956	0.204603	0.425221	0.535098	0.368787	0.999947	0.999971	OVA4
AT2G25840	11024632	GCAAG	-0.329169	0.00703928	-2.69498	0.430001	0.470771	0.459221	0.999978	0.649876	0.697648	OVA4
AT2G25970	11071946	TCAGA	-0.204983	0.00307793	-2.95985	4e-05	4.55e-05	5.88e-05	0.311547	0.119135	0.184412	AT2G25970
AT2G25970	11071733	CAACT	-0.391891	0.00086176	-3.33216	0.892606	0.788546	6.67e-05	0.999966	0.856961	0.999963	AT2G25970
AT2G25670	10929222	GGAAA	-0.127172	0.0064283	-2.72509	2.44e-05	2.13e-05	5e-05	0.130459	0.170403	0.0807492	AT2G25670
AT2G25900	11043000	TTATT	-0.0852186	0.00343125	-2.9262	1.92e-05	2.04e-05	3.33e-05	0.0478942	0.173445	0.0343895	ATCTH
AT2G27290	11678899	TCACT	-0.0558938	0.00519606	-2.79462	1.2e-05	1.02e-05	1.67e-05	0.0229227	0.092106	0.0526916	AT2G27290
AT2G27290	11679003	ACAAT	-0.148535	0.000294528	-3.62007	0.0688902	0.0536998	1.69e-05	0.241158	0.0745712	0.252484	AT2G27290
AT2G26280	11188200	GAAGA	-0.231968	0.00721834	-2.6866	3.57e-05	0.0978921	6.25e-05	0.241815	0.228881	0.323199	CID7
AT2G25450	10831550	CTACG	-0.0971639	8.04e-05	-3.94326	0.0322706	1.59e-05	1.85e-05	0.111952	0.119829	0.0920162	GSL-OH
AT2G24270	10329150	ACAAG	-0.17829	0.00090272	-3.31921	0.203371	0.405101	0.301745	0.617151	0.350956	0.476981	ALDH11A3
AT2G27450	11737667	CTAAA	-0.146608	0.0041041	-2.87005	5e-05	3.57e-05	5.55e-05	1.52e-05	0.21724	0.22271	ATNLP1
AT2G27030	11533029	TGAAG	-0.119543	0.00457428	-2.83558	0.0355169	0.151296	1.52e-05	0.12831	0.177621	0.239526	ACAM-2
AT2G27030	11532705	AGAGC	-0.0635649	0.00484082	-2.81744	1.19e-05	9.8e-06	1.69e-05	0.0258602	0.0629471	0.101926	ACAM-2
AT2G27402	11724238	TGATG	-0.16566	0.00491202	-2.81275	1.92e-05	0.272275	2.33e-05	0.365287	0.175424	0.228585	AT2G27402
AT2G26670	11341984	CTACT	-0.0605822	0.00696718	-2.69841	1.75e-05	1.35e-05	1.92e-05	0.0578095	0.0347688	0.0892186	ATHO1
AT2G26910	11487311	GCACA	-0.323527	0.0017111	-3.13627	3.45e-05	6.67e-05	0.092171	0.321079	0.193049	0.548724	ABCG32
AT2G26910	11487653	GGACA	-0.215224	0.00955938	-2.59137	0.0400191	5.88e-05	5.88e-05	0.176759	0.189234	0.319816	ABCG32
AT2G27510	11758266	CTATT	-0.245768	0.00120253	-3.23828	0.372632	0.713369	0.554706	0.860729	0.690223	0.827059	ATFD3
AT2G27510	11758543	TGATG	-0.0756582	0.0025917	-3.01242	2.5e-05	1.89e-05	2.86e-05	0.103426	0.0175547	0.106066	ATFD3
AT2G27020	11528443	GAATT	-0.166497	0.00678415	-2.70726	0.114881	0.144483	0.238663	0.406017	0.332068	0.259435	PAG1
AT2G27020	11530822	TCACC	-0.177066	0.00946031	-2.59496	0.200837	0.145082	0.132996	0.355339	0.35767	0.297105	PAG1
AT2G27020	11528695	CGAGG	-0.128416	0.00444332	-2.84484	0.0795871	0.0635822	0.045659	0.225634	0.178466	0.169977	PAG1
AT2G27385	11716813	CAAGA	-0.127534	0.00690071	-2.7016	0.193891	0.338813	0.18573	0.380782	0.33161	0.388646	AT2G27385
AT2G27385	11716657	TAATA	-0.0864121	0.0066907	-2.71186	0.0655435	0.116037	0.0443649	0.178926	0.154687	0.151568	AT2G27385
AT2G27385	11717020	CAAAC	-0.0468978	0.00597607	-2.74909	0.0176321	5.56e-06	8.62e-06	4.93e-06	0.101304	0.0570306	AT2G27385
AT2G21330	9128264	GTACC	-0.103778	0.00827545	-2.64062	0.561315	0.61842	0.527289	0.653084	0.642155	0.723119	AtFBA1
AT2G27830	11861375	AAACA	-0.237596	0.00280357	-2.98849	0.243313	3.45e-05	5.26e-05	0.319782	0.267109	0.369298	AT2G27830
AT2G26980	11515246	GAAAC	-0.17148	0.00521118	-2.79368	0.0640549	0.119346	2.04e-05	0.171868	0.234766	0.291227	CIPK3
AT2G27960	11911521	CGAGA	-0.22878	0.00277013	-2.99216	0.0980632	0.226707	0.0654837	0.350102	0.391822	0.334672	CKS1
AT2G26900	11476410	GGAAT	-0.0974395	0.00599055	-2.7483	1.69e-05	2.04e-05	2.5e-05	0.153678	0.0713584	0.067344	BASS2
AT2G26690	11350810	GGACA	-0.195456	0.00275083	-2.99429	0.129457	2.86e-05	5.55e-05	0.180536	0.189655	0.345717	AtNPF6.2
AT2G26690	11348122	CAAAT	-0.0980507	0.00585751	-2.75565	2.38e-05	0.0276335	3.7e-05	0.126345	0.0915518	0.10395	AtNPF6.2
AT2G27600	11782588	AGATG	-0.229609	0.00542273	-2.78079	0.0832802	3.57e-05	0.153876	0.18952	0.291047	0.445452	ATSKD1
AT2G28740	12329521	TAATG	-0.183097	6.66e-05	-3.98816	2.5e-05	2.33e-05	4e-05	0.248943	0.227911	0.0725244	HIS4
AT2G26500	11270588	GGAAG	-0.0675895	0.00325602	-2.94247	0.553299	0.516947	0.517967	0.59035	0.597662	0.602969	AT2G26500
AT2G26500	11270507	GCACA	-0.114827	3.24e-07	-5.10864	0.375411	0.362481	0.309176	0.36988	0.525026	0.496643	AT2G26500
AT2G28900	12415356	CAAGA	-0.285036	0.00294558	-2.97336	0.0529464	0.190875	0.129093	0.500837	0.278359	0.448824	ATOEP16-1
AT2G27680	11804924	CAAGA	-0.121729	0.00815459	-2.6456	0.0852019	0.026767	0.0190421	0.207109	0.0896066	0.199484	AT2G27680
AT2G29420	12618599	CAAGA	-0.237199	0.0025775	-3.01409	0.0699014	0.0313153	6.67e-05	0.190682	0.28292	0.339279	ATGSTU7
AT2G27720	11819250	CGATG	-0.126198	3.64e-05	-4.12897	0.391044	0.42598	0.406326	0.515319	0.498412	0.588213	AT2G27720
AT2G27720	11819214	CAAGA	-0.0737756	0.00585319	-2.75589	0.26962	0.282896	0.175915	0.405605	0.216062	0.328091	AT2G27720
AT2G29180	12543234	AAACC	-0.245816	0.0094772	-2.59434	0.469753	0.35204	3.12e-05	0.462887	0.462937	0.633448	AT2G29180
AT2G29290	12587563	AAATG	-0.276692	0.000202138	-3.71633	0.338136	2.78e-05	3.45e-05	0.321886	0.313536	0.532853	AT2G29290
AT2G29310	12590616	CAACA	-0.104883	0.0066425	-2.71426	4.35e-05	5.88e-05	4.55e-05	0.121545	0.132599	0.0606514	AT2G29310
AT2G27530	11764229	TCAGT	-0.0392356	0.00480357	-2.81992	0.0114851	0.00682315	0.0455542	0.0577474	0.0633754	0.0604464	PGY1
AT2G27530	11764002	CAAGA	-0.0703988	0.0056473	-2.76759	0.0324777	0.166238	0.0691563	0.186902	0.145976	0.14619	PGY1
AT2G27530	11763644	CCAGA	-0.0850471	0.00129237	-3.21767	0.114273	0.0821423	0.0817381	0.162723	0.224469	0.146102	PGY1
AT2G27860	11866684	ATAAG	-0.306929	0.00211655	-3.07337	0.421249	0.610864	0.541796	0.99997	0.758622	0.736103	AXS1
AT2G29400	12613161	TGAAT	-0.265378	0.00106741	-3.27213	0.563833	0.721594	0.655264	0.99998	0.736865	0.99998	PP1-AT
AT2G29400	12613787	ACACC	-0.236499	0.00903981	-2.61054	0.61313	0.392041	0.763241	0.791445	0.915511	0.770952	PP1-AT
AT2G29530	12641016	TAAAG	-0.201788	0.00562731	-2.76874	0.352451	0.227286	3.23e-05	0.289061	0.514517	0.381554	AtTIM10
AT2G29530	12641068	GGAAT	-0.145488	0.002173	-3.06551	0.0377253	1.61e-05	0.0918051	0.136567	0.262497	0.166946	AtTIM10
AT2G29360	12604480	ATACA	-0.381028	0.000978176	-3.29673	0.59776	0.56775	5e-05	0.683859	0.766808	0.857977	AT2G29360
AT2G28950	12433077	GCACG	-0.103729	0.00220932	-3.06055	2.33e-05	2.86e-05	2.63e-05	1.06e-05	0.179886	0.13137	ATEXP6
AT2G28950	12432885	CTATG	-0.0842143	0.00469641	-2.82715	2.17e-05	2.78e-05	2.5e-05	0.0796144	0.0644024	0.108701	ATEXP6
AT2G28950	12432122	ATAAG	-0.107823	0.00593954	-2.7511	0.0486552	2.44e-05	2.33e-05	0.10928	0.131736	0.131157	ATEXP6
AT2G28950	12431871	TCAGA	-0.215126	0.00340179	-2.92889	0.269074	0.209482	2.5e-05	0.376967	0.421629	0.325361	ATEXP6
AT2G29700	12698027	TGATT	-0.198653	3.14e-05	-4.16316	0.0265029	1.69e-05	2.27e-05	0.247661	0.184744	0.190096	ATPH1
AT2G29340	12597400	AAAGA	-0.0680728	0.00334438	-2.93417	2.04e-05	1.92e-05	2.56e-05	0.0715614	0.132715	7.75e-06	AT2G29340
AT2G28840	12378514	ACACA	-0.329075	0.00525529	-2.79095	0.251024	0.23385	0.0887037	0.542214	0.518155	0.500435	XBAT31
AT2G29450	12625557	AGAAA	-0.154953	3.15e-08	-5.53305	0.0560491	1.32e-05	1.85e-05	0.158108	0.217083	0.14575	AT103-1A
AT2G30200	12883799	TAAAG	-0.126822	0.0051166	-2.7996	2.78e-05	2.27e-05	4.55e-05	0.115971	0.107342	0.157248	EMB3147
AT2G30200	12883568	GAAGT	-0.161361	0.000929844	-3.31094	2.7e-05	2.17e-05	3.45e-05	0.224877	0.0655184	0.193772	EMB3147
AT2G30620	13045732	TAAAT	-0.138037	0.00284072	-2.98447	0.0946607	0.145638	1.85e-05	0.280509	0.239404	0.134515	H1.2
AT2G28000	11927061	TAAAG	-0.0983907	0.00323982	-2.94402	9.62e-06	0.0404213	0.0258511	0.0235997	0.19913	0.138725	CH-CPN60A
AT2G28000	11926615	CAAAC	-0.0843028	0.00689832	-2.70171	1.11e-05	0.0222583	0.0226878	0.0957231	0.0516563	0.150486	CH-CPN60A
AT2G31140	13270769	TGAAA	-0.378656	0.000128349	-3.82961	5.26e-05	0.0903494	6.25e-05	0.311577	0.553244	0.361612	AtIMP2
AT2G26080	11109410	ACAAC	-0.160267	0.00238265	-3.03786	0.589841	0.566807	0.408407	0.741781	0.642089	0.661986	AtGLDP2
AT2G26080	11109412	GGACA	-0.15806	0.00249967	-3.02338	0.265334	0.416086	0.233598	0.539395	0.484861	0.364942	AtGLDP2
AT2G26080	11112581	AAAGC	-0.293063	0.000171738	-3.75733	0.539471	0.349131	0.451605	0.769483	0.779931	0.66998	AtGLDP2
AT2G31360	13372121	TGATG	-0.177269	0.00548704	-2.77696	3.57e-05	2.33e-05	0.0584696	0.240874	0.124418	0.225042	ADS2
AT2G31200	13294692	AAATC	-0.279296	0.00197196	-3.09442	0.303556	0.508805	0.21032	0.689026	0.625527	0.546016	ADF6
AT2G31410	13392113	AAATG	-0.214844	0.000217434	-3.69785	2.7e-05	3.57e-05	5.55e-05	0.169236	0.138298	0.337117	AT2G31410
AT2G30440	12973451	AAAGC	-0.262664	0.00818651	-2.64428	2.78e-05	0.197818	3.12e-05	0.315603	0.270578	0.399688	PLSP2B
AT2G30390	12951889	CCATT	-0.10223	0.0084528	-2.63343	3.45e-05	5.88e-05	4e-05	0.0699935	0.034798	0.202032	ATFC-II
AT2G30390	12952561	CTACC	-0.159934	0.00184512	-3.11409	4.17e-05	6.67e-05	4.55e-05	0.214606	0.0334026	0.231947	ATFC-II
AT2G31350	13370680	AGAAA	-0.249099	0.00745487	-2.67581	0.206364	3.7e-05	4.17e-05	0.341171	0.354772	0.257799	GLX2-5
AT2G30110	12853475	GCAAA	-0.201229	0.00343596	-2.92578	3.23e-05	5.88e-05	5e-05	0.391977	4e-05	0.21181	ATUBA1
AT2G30870	13141983	ACAAG	-0.0756125	0.002357	-3.04112	5.85e-06	0.115657	7.19e-06	0.128949	0.146798	0.0667613	ATGSTF10
AT2G30970	13181422	CCAGA	-0.228215	0.00637132	-2.72803	0.110669	0.178821	0.204415	0.500951	0.258399	0.419201	ASP1
AT2G31040	13209035	TAAAA	-0.116505	0.00784028	-2.65887	0.0515463	2.38e-05	2.56e-05	0.114221	0.11184	0.175051	AtCGL160
AT2G31040	13209376	ATATT	-0.0811998	0.00614359	-2.74002	1.64e-05	1.75e-05	2e-05	9.35e-06	0.0802763	0.163368	AtCGL160
AT2G31390	13384867	GTAGG	-0.281284	0.00874261	-2.62196	0.309573	0.403535	0.342339	0.469436	0.71585	0.714013	FRK1
AT2G31390	13383482	AGAAA	-0.17856	0.00984001	-2.5814	0.110171	0.0961123	3.85e-05	0.182291	0.304497	0.255214	FRK1
AT2G29630	12668671	TAACC	-0.134464	0.00664619	-2.71407	0.805378	0.999985	0.681633	0.999991	0.890408	0.999988	PY
AT2G29630	12667446	AGAAT	-0.147584	0.00127074	-3.22251	1.61e-05	2.04e-05	3.12e-05	0.116416	0.25888	0.0675249	PY
AT2G29630	12669089	GTAAC	-0.0857262	0.00590629	-2.75294	0.0312639	1.3e-05	1.85e-05	0.13041	0.0976566	0.060407	PY
AT2G29630	12669925	TAAGT	-0.207488	0.00262671	-3.00835	0.662432	0.315281	0.456175	0.689397	0.727601	0.639354	PY
AT2G31570	13439477	ATATC	-0.045092	0.00676141	-2.70837	0.0299055	6.41e-06	8.7e-06	0.112735	4.44e-06	0.0524576	ATGPX2
AT2G32500	13795903	GAAGA	-0.184467	0.00543654	-2.77996	2.7e-05	2.5e-05	0.113618	0.20221	0.146324	0.318536	AT2G32500
AT2G32150	13660485	CAAGA	-0.1634	0.0062882	-2.73236	0.0474739	0.132202	0.0923989	0.305021	0.205681	0.251572	AT2G32150
AT2G30520	13003693	GAAGA	-0.057416	0.00948795	-2.59395	6.02e-06	0.04586	1.32e-05	0.102602	0.031349	0.0841761	RPT2
AT2G30520	13003988	TCAGG	-0.062104	0.009669	-2.58745	0.025189	1.01e-05	0.0173456	0.0828092	0.0509633	0.0950842	RPT2
AT2G30520	13003463	ATAGA	-0.0808728	0.00374034	-2.89927	0.0685753	0.0338918	1.28e-05	0.13246	0.115654	0.0969841	RPT2
AT2G32720	13876871	ATAAT	-0.228337	0.00800411	-2.6519	0.592186	0.605386	0.575962	0.77818	0.819668	0.860697	ATCB5-B
AT2G30860	13139409	CAAAA	-0.055253	0.000529437	-3.4654	0.0517044	0.0494149	0.0227887	0.102248	0.0749647	0.112454	ATGSTF7
AT2G32080	13643121	TCAGC	-0.151755	0.00397543	-2.8801	0.024786	0.0376439	3.85e-05	0.222805	0.242128	0.0527987	PUR
AT2G32080	13643150	GGAGC	-0.105809	0.00772951	-2.66366	1.85e-05	2.44e-05	3.85e-05	0.114968	0.202527	1.37e-05	PUR
AT2G33255	14100412	TCAAC	-0.162645	0.00661182	-2.71579	3.57e-05	4.55e-05	5e-05	0.214145	0.0939159	0.180007	AT2G33255
AT2G33220	14078941	TCAAA	-0.0661093	0.00294671	-2.97324	1.69e-05	1.52e-05	2.44e-05	0.121556	9.62e-06	0.0768184	AT2G33220
AT2G32480	13789749	CTATT	-0.12984	0.0038568	-2.88964	2.86e-05	2.63e-05	4.17e-05	0.121861	0.155905	0.11185	ARASP
AT2G32480	13788808	GGAGG	-0.241565	1.21e-06	-4.85405	1.75e-05	2.08e-05	4e-05	0.235774	0.384189	0.10481	ARASP
AT2G32480	13788939	CAAGA	-0.221139	0.00401028	-2.87735	0.1417	0.240087	4e-05	0.316023	0.396922	0.332298	ARASP
AT2G33250	14098591	AGAAG	-0.148883	0.00877089	-2.62086	0.0418635	3.23e-05	4.17e-05	0.101367	0.122353	0.264868	AT2G33250
AT2G33120	14043867	AAAGC	-0.28292	0.000389688	-3.54697	0.563338	0.69415	0.474531	0.999987	0.86472	0.716073	ATVAMP722
AT2G33740	14271232	TCAGA	-0.315177	0.00218994	-3.06319	0.0772219	0.277505	5.88e-05	0.295842	0.52451	0.479964	CUTA
AT2G33370	14144106	CCAGA	-0.164477	0.000226826	-3.6871	0.129217	0.324696	0.100787	0.490343	0.210935	0.346852	AT2G33370
AT2G33855	14324811	GAAGA	-0.0687148	0.00479249	-2.82066	1.92e-05	2.63e-05	3.85e-05	0.173346	0.032873	9.09e-06	AT2G33855
AT2G33855	14324796	TGAAG	-0.0621419	0.00780511	-2.66039	1.92e-05	2.63e-05	3.7e-05	8.77e-06	0.0771027	0.109397	AT2G33855
AT2G33470	14176972	CCAGC	-0.088528	0.00328794	-2.93945	1.52e-05	1.45e-05	1.89e-05	0.219931	1.23e-05	0.0456892	ATGLTP1
AT2G33470	14177603	TGACT	-0.110838	0.00570108	-2.7645	0.0422979	1.61e-05	2.08e-05	0.0515483	0.191074	0.132226	ATGLTP1
AT2G34470	14531517	TGAAT	-0.165998	0.00179529	-3.12216	2.94e-05	2.94e-05	3.7e-05	0.0430548	0.284414	0.17062	PSKF109
AT2G33590	14225885	TCAAG	-0.123066	0.00749655	-2.67394	3.85e-05	3.23e-05	5e-05	0.0742666	0.160734	0.134319	AtCRL1
AT2G33590	14225062	GAAGA	-0.194537	0.00189103	-3.10683	5e-05	4.17e-05	6.67e-05	0.288836	0.0386093	0.256325	AtCRL1
AT2G33850	14321215	TCACC	-0.215514	0.00555217	-2.77312	0.180507	0.107569	0.0598798	0.328376	0.250659	0.415462	E6L1
AT2G34690	14630845	TGATC	-0.213606	0.00268815	-3.00132	0.133645	0.109613	3.23e-05	0.290292	0.238337	0.355478	ACD11
AT2G34620	14577254	ACAAC	-0.0870992	0.00979649	-2.58293	2.63e-05	2.86e-05	3.33e-05	0.108488	0.0266994	0.126199	mTERF10
AT2G33340	14128465	ACAAG	-0.195134	0.00521581	-2.79339	2.86e-05	0.0685913	5.26e-05	0.180201	0.229644	0.244231	MAC3B
AT2G34460	14530205	TCACT	-0.0771269	0.000335763	-3.58602	8.26e-06	0.0258624	1.67e-05	0.0920479	0.117591	0.0476289	AT2G34460
AT2G34460	14530753	TCATG	-0.0661715	5.05e-05	-4.05352	7.87e-06	8.4e-06	1.52e-05	0.0872926	0.0850894	0.0261641	AT2G34460
AT2G34860	14710040	CGAAT	-0.168612	0.00235506	-3.04137	0.399503	0.445205	0.310177	0.502143	0.433387	0.725192	EDA3
AT2G33800	14300962	ACAAG	-0.172063	0.000207368	-3.70987	0.328689	0.501456	0.400905	0.657481	0.419688	0.67007	EMB3113
AT2G33800	14301171	TCAGA	-0.098776	0.00204959	-3.08295	0.0890493	0.134042	0.035555	0.147041	0.280052	0.127881	EMB3113
AT2G34560	14562086	GAATG	-0.127576	0.00210596	-3.07487	1.61e-05	0.0393717	2.86e-05	0.119679	0.160378	0.142088	AtCCP1
AT2G34560	14560743	CCAGA	-0.205821	0.00161783	-3.15267	0.061157	2.63e-05	5.88e-05	0.513416	2.17e-05	0.165266	AtCCP1
AT2G35795	15042873	GCAGT	-0.159401	0.00112526	-3.25718	4.17e-05	2.86e-05	5.88e-05	0.287355	2.44e-05	0.190952	AT2G35795
AT2G35635	14981518	TCAGA	-0.236742	0.00892831	-2.61479	0.355651	0.376256	0.356206	0.662269	0.66299	0.473081	RUB2
AT2G35635	14981033	AGAAG	-0.0935077	0.00810563	-2.64764	2.5e-05	1.59e-05	2.94e-05	0.0990522	0.105083	0.0764582	RUB2
AT2G35635	14981887	CGATA	-0.147234	0.00840229	-2.63546	1.85e-05	0.0355175	0.142342	0.322614	0.18429	0.112676	RUB2
AT2G35780	15037724	AGACA	-0.419771	0.000696345	-3.39101	0.554123	5.88e-05	0.748405	0.736158	0.883483	0.942258	scpl26
AT2G35410	14899459	CTATC	-0.0635477	0.00921086	-2.60413	1.32e-05	1.35e-05	2.27e-05	0.104568	0.0694344	0.0166897	AT2G35410
AT2G35410	14899123	CGATC	-0.108198	0.00101874	-3.2853	1.52e-05	1.45e-05	2.5e-05	0.198359	0.0986135	0.0276752	AT2G35410
AT2G36100	15159752	AGAGG	-0.18055	0.00338438	-2.93048	2.94e-05	3.7e-05	5.88e-05	0.249956	0.291793	2.7e-05	CASP1
AT2G35390	14897545	CAAAA	-0.349639	0.0038045	-2.89393	0.0703313	0.341698	0.0552578	0.610225	0.610943	0.295036	AT2G35390
AT2G34480	14533200	AGAGT	-0.0581207	0.00833906	-2.63802	0.112618	0.137192	0.13751	0.19959	0.156697	0.205395	RPL18AB
AT2G34480	14533057	CCAGC	-0.0789504	5.37e-05	-4.0387	0.147378	0.0701319	0.0500275	0.134447	0.203808	0.166134	RPL18AB
AT2G34480	14532803	TGAAT	-0.0760598	0.00938602	-2.59766	0.27867	0.455895	0.244243	0.467799	0.335364	0.403824	RPL18AB
AT2G36060	15143482	TCACA	-0.0757055	0.00727473	-2.684	1.67e-05	1.18e-05	2.22e-05	0.0702596	0.0682927	0.0886149	MMZ3
AT2G35490	14913241	GGAAG	-0.294061	0.000591296	-3.43558	0.359541	0.167468	0.34602	0.454779	0.719211	0.58122	AT2G35490
AT2G35490	14912538	GCAGC	-0.225326	0.00215498	-3.068	0.125002	0.260087	0.198802	0.516738	0.410625	0.332507	AT2G35490
AT2G36290	15209030	TGATG	-0.0981385	0.00834762	-2.63768	2.5e-05	3.57e-05	3.45e-05	0.171575	0.0391797	0.0837556	AT2G36290
AT2G36170	15173167	TAAAT	-0.129318	1.92e-05	-4.27433	0.0210306	1.27e-05	2.33e-05	0.11763	0.15116	0.140232	RPL40A
AT2G36320	15230106	AGAAA	-0.173282	0.00657783	-2.71749	0.144805	0.120033	3.57e-05	0.284458	0.343421	0.156841	AT2G36320
AT2G35260	14851550	TTACG	-0.0714395	7.77e-05	-3.95135	6.9e-06	6.94e-06	1.1e-05	0.059674	0.0509717	0.103698	AT2G35260
AT2G35260	14850189	TGATT	-0.0644157	0.00097552	-3.29749	1e-05	9.17e-06	1.33e-05	0.074273	0.0598489	0.0591575	AT2G35260
AT2G35840	15055406	GAAGA	-0.158408	0.00236113	-3.04059	0.0262042	0.0537817	0.0540831	0.09634	0.286569	0.226385	AT2G35840
AT2G36835	15450995	ACACC	-0.112808	0.00857281	-2.62864	0.0220617	0.121246	1.89e-05	0.190777	0.134707	0.156265	AT2G36835
AT2G36620	15350657	AAAGA	-0.109204	0.00290811	-2.97729	0.117999	0.0762533	0.0932141	0.203983	0.20669	0.204405	RPL24A
AT2G36620	15350843	GCAGA	-0.16079	0.00390436	-2.88579	0.472259	0.58855	0.478022	0.783354	0.611934	0.625913	RPL24A
AT2G36460	15297289	GCACC	-0.16599	0.00471887	-2.82562	0.166348	0.0674758	2.78e-05	0.144878	0.436077	0.150868	FBA6
AT2G36460	15298390	CAACC	-0.178136	0.00168126	-3.14143	0.116393	2.22e-05	3.57e-05	0.297498	0.153221	0.200142	FBA6
AT2G37770	15836831	GGATG	-0.390287	0.00465083	-2.83027	0.61462	0.191811	0.614907	0.592278	0.99996	0.99996	AKR4C9
AT2G37240	15640610	AAACT	-0.229734	0.00649808	-2.72153	0.420416	0.522997	0.668275	0.665435	0.99998	0.635475	AT2G37240
AT2G37240	15640206	ATAGA	-0.162571	0.00507495	-2.80224	1.72e-05	0.20513	3.85e-05	0.34768	0.22675	0.118469	AT2G37240
AT2G37240	15640211	GAAAA	-0.112102	0.00613545	-2.74045	0.0376319	0.0123693	3.45e-05	0.138059	0.0621168	0.186167	AT2G37240
AT2G37480	15738394	GCACA	-0.308123	0.00108006	-3.2688	0.688535	0.667672	0.719291	0.999966	0.99995	0.99995	AT2G37480
AT2G37480	15738269	TTAAC	-0.218796	0.00953851	-2.59212	3.45e-05	4.17e-05	5.55e-05	0.152311	0.372466	0.131743	AT2G37480
AT2G37340	15670340	GCATT	-0.0839479	0.00527174	-2.78994	1.96e-05	2e-05	2.44e-05	0.102675	0.0493126	0.0999201	AT-RS2Z33
AT2G37340	15671370	GGACG	-0.176367	0.00309109	-2.95853	0.0837257	2.5e-05	3.45e-05	0.288668	0.2299	0.094318	AT-RS2Z33
AT2G34430	14525283	AGAGC	-0.0620123	3.31e-05	-4.15069	0.0883162	0.101955	0.0753306	0.160219	0.132406	0.159013	LHB1B1
AT2G34430	14525464	CAAGA	-0.0856488	3.52e-07	-5.09321	0.112574	0.130464	0.106642	0.227734	0.190489	0.188405	LHB1B1
AT2G37970	15891639	CTAGG	-0.0854161	0.00600184	-2.74768	3.45e-05	3.45e-05	5e-05	0.0419577	0.158781	0.0556287	AtHBP2
AT2G37180	15618981	GAAAC	-0.153304	0.000288185	-3.6257	0.164804	0.100361	0.0896182	0.336586	0.274927	0.203181	PIP2C
AT2G37180	15617861	AGAGG	-0.109158	4.43e-06	-4.59005	1.08e-05	8.93e-06	1.67e-05	0.152836	0.126382	0.048292	PIP2C
AT2G37180	15618675	CTAGG	-0.031333	0.00987354	-2.58023	7.58e-06	7.75e-06	1.33e-05	0.0353605	0.0160936	0.0425737	PIP2C
AT2G37130	15598415	CCATA	-0.172946	0.00240836	-3.03462	0.571028	0.401017	0.672076	0.736258	0.731597	0.695105	AT2G37130
AT2G36990	15537413	ATAAG	-0.142456	0.00754798	-2.67165	3.7e-05	3.23e-05	5e-05	0.183651	0.0713045	0.172532	ATSIG6
AT2G37860	15858859	TCATT	-0.355261	0.0065818	-2.71729	0.264628	0.51606	6.25e-05	0.530049	0.699369	0.617115	LCD1
AT2G37760	15832060	GGAAC	-0.0858136	0.00649999	-2.72143	3.03e-05	2.44e-05	3.85e-05	0.131893	0.0466358	0.0790053	AKR4C8
AT2G36530	15322209	GCACC	-0.0878621	0.00317432	-2.95033	0.164085	0.0887247	0.12511	0.188177	0.220944	0.232384	ENO2
AT2G34420	14523445	TCAGA	-0.0766507	0.00366215	-2.90589	0.184745	0.315809	0.252084	0.392498	0.290749	0.299344	LHB1B2
AT2G34420	14522870	CAAGA	-0.044933	0.00256793	-3.01522	0.0909955	0.13584	0.0735312	0.17881	0.130891	0.125464	LHB1B2
AT2G36880	15480893	AAATG	-0.0767687	0.0028156	-2.98718	0.0206964	1.75e-05	2.78e-05	0.0991791	0.0701364	0.0817323	MAT3
AT2G36880	15479923	CAAGA	-0.149283	0.00285691	-2.98273	0.128835	0.278508	0.0914863	0.365234	0.29775	0.283694	MAT3
AT2G36880	15481387	ACAGA	-0.197852	0.00781571	-2.65993	0.2408	0.214441	4.35e-05	0.441532	0.347513	0.259796	MAT3
AT2G36880	15480128	TCATT	-0.0591257	0.00020178	-3.71678	8.4e-06	1.08e-05	1.89e-05	0.0851297	0.00790722	0.0843783	MAT3
AT2G36880	15480388	TAAGA	-0.0804746	0.00211062	-3.07421	0.0546795	1.22e-05	2.27e-05	0.0491132	0.101506	0.145519	MAT3
AT2G36880	15480754	CAAGA	-0.128599	0.000592937	-3.43482	0.0529604	0.058115	2.7e-05	0.0918092	0.130466	0.274624	MAT3
AT2G36880	15480829	CCAGA	-0.233241	0.000705611	-3.38739	0.145758	0.332904	3.33e-05	0.481393	0.277779	0.419246	MAT3
AT2G36880	15481269	CTACT	-0.180417	1.29e-08	-5.68744	1.19e-05	1.72e-05	2.63e-05	0.319204	9.09e-06	0.222093	MAT3
AT2G38140	15981514	TGAAA	-0.104337	0.00573537	-2.76254	0.327396	0.420266	0.325207	0.547128	0.411826	0.426926	PSRP4
AT2G37220	15635474	GGATG	-0.115738	0.00336652	-2.93212	0.188486	0.235287	0.173449	0.325264	0.291299	0.327874	AT2G37220
AT2G37220	15636056	AAACT	-0.132688	0.0020422	-3.08403	0.661801	0.647892	0.600854	0.768541	0.84974	0.69033	AT2G37220
AT2G38310	16050735	TTACG	-0.329697	0.00034961	-3.57546	0.205608	0.236061	0.0532721	0.554476	0.64846	0.281095	AtPYL4
AT2G38710	16184593	ATACC	-0.319791	0.00673955	-2.70945	0.632681	0.999947	0.131084	0.999977	0.99996	0.723149	AT2G38710
AT2G37170	15613644	TCAGA	-0.0941411	0.00417807	-2.86439	0.19326	0.210268	0.207006	0.348998	0.24994	0.294019	PIP2B
AT2G36830	15446325	CCACA	-0.0417467	0.00199524	-3.09094	0.0551034	0.0432171	0.0189011	0.0498205	0.113954	0.0786872	GAMMA-TIP
AT2G38390	16081291	GGAAC	-0.297387	0.000311865	-3.60524	0.334322	3.12e-05	4.76e-05	0.465845	0.358622	0.402096	AT2G38390
AT2G37040	15557704	GAAGA	-0.0704411	0.000446222	-3.51112	1.67e-05	3.12e-05	3.12e-05	0.0771991	0.0484319	0.0857715	ATPAL1
AT2G37040	15557981	TCAGA	-0.230671	0.000453921	-3.50657	2.13e-05	0.226907	0.0582604	0.379328	0.388909	0.208966	ATPAL1
AT2G37040	15557971	AGACA	-0.0611205	0.00266423	-3.00404	2e-05	4.55e-05	3.12e-05	0.0411878	0.0965531	0.0457173	ATPAL1
AT2G37040	15558605	CGATA	-0.0814091	0.00280934	-2.98786	2.7e-05	5.55e-05	4.35e-05	0.0711148	0.0690469	0.104192	ATPAL1
AT2G37040	15558785	GCATA	-0.0984722	0.00195816	-3.09651	3.23e-05	6.25e-05	4.76e-05	0.116824	0.0621387	0.116596	ATPAL1
AT2G37040	15558254	CAAAA	-0.0866287	0.0010791	-3.26905	2.63e-05	6.25e-05	4.35e-05	0.130217	0.0515087	0.0782922	ATPAL1
AT2G37040	15557826	ATAAC	-0.0590987	0.00203032	-3.08576	1.85e-05	3.7e-05	3.33e-05	0.0513152	0.0474474	0.0786225	ATPAL1
AT2G37040	15558637	AAATC	-0.177128	0.00127572	-3.22139	0.103789	6.67e-05	4.17e-05	0.186375	0.194549	0.254358	ATPAL1
AT2G37040	15558821	TCATC	-0.14041	0.000107339	-3.87337	2.78e-05	6.25e-05	4.55e-05	0.140352	0.160912	0.120102	ATPAL1
AT2G39000	16286522	ACACC	-0.149501	0.00659673	-2.71654	2.44e-05	2.33e-05	4e-05	0.246997	3.23e-05	0.201562	AtNAA70
AT2G39670	16536058	GTAGG	-0.244988	0.00905274	-2.61006	0.265041	0.99995	0.999933	0.999967	0.99995	0.999971	AT2G39670
AT2G39470	16477222	TGATC	-0.0707468	0.000572844	-3.44416	6.58e-06	6.17e-06	0.030898	0.0854834	0.0839293	0.0737385	PPL2
AT2G38040	15920223	TGACG	-0.297131	0.00262229	-3.00886	0.114839	3.03e-05	0.191565	0.271518	0.506449	0.419859	CAC3
AT2G38040	15920939	ACAGC	-0.274147	0.00379294	-2.89489	0.247797	0.588081	0.403561	0.575128	0.696445	0.790308	CAC3
AT2G38040	15920702	ATAGT	-0.159115	0.00781086	-2.66014	0.0320265	0.0693125	3.23e-05	0.134302	0.172379	0.272035	CAC3
AT2G38230	16012295	GAATT	-0.118639	0.00257959	-3.01385	0.372519	0.38816	0.283976	0.443585	0.488042	0.468945	ATPDX1.1
AT2G40300	16833191	TCATC	-0.355864	0.00622391	-2.73575	0.365203	0.221596	0.586998	0.999971	0.569427	0.671991	ATFER4
AT2G40300	16831864	TGAGA	-0.233105	0.00079954	-3.35295	4.17e-05	3.03e-05	3.57e-05	0.213498	0.380661	0.105264	ATFER4
AT2G39450	16472775	GCATG	-0.233395	0.0049155	-2.81252	5.88e-05	3.12e-05	0.257038	0.137427	0.41414	0.405747	ATMTP11
AT2G39450	16471787	TTATG	-0.198888	0.00027054	-3.64199	3.23e-05	0.0527295	3.85e-05	0.269306	0.27888	0.101278	ATMTP11
AT2G38800	16217990	AAACA	-0.219475	0.00564176	-2.76791	0.101926	3.45e-05	5e-05	0.22645	0.285516	0.24847	AT2G38800
AT2G40060	16727850	CGATC	-0.102009	0.00486645	-2.81574	0.0570387	1.45e-05	1.52e-05	0.111711	0.126422	0.124963	CLC2
AT2G40060	16727683	CAAGA	-0.187357	0.00688737	-2.70224	0.18092	0.2336	0.164897	0.421435	0.437949	0.282103	CLC2
AT2G40060	16727854	CTAAC	-0.122415	0.00808075	-2.64868	1.23e-05	0.0374632	0.12547	0.155428	0.20966	0.165102	CLC2
AT2G40290	16829178	TGAAC	-0.127725	0.00947853	-2.59429	2.38e-05	3.85e-05	5e-05	0.037076	0.163103	0.183107	AT2G40290
AT2G39570	16508620	AAAGA	-0.132042	0.00581898	-2.75781	0.0350443	1.82e-05	2.08e-05	0.175031	0.104898	0.151281	ACR9
AT2G39970	16684369	CTACA	-0.210015	0.00354245	-2.91627	0.527972	0.999971	0.841918	0.999974	0.999963	0.999969	APEM3
AT2G40730	16989952	ATAAG	-0.338826	0.00239218	-3.03666	0.269645	0.713772	0.999941	0.999952	0.999941	0.999941	CTEXP
AT2G39310	16415452	AAAAC	-0.140502	0.00733841	-2.68108	0.176834	0.0492928	0.0702852	0.188963	0.243786	0.285169	JAL22
AT2G39310	16416128	CTAAA	-0.173441	0.000985273	-3.2947	0.0248609	0.144261	0.0351402	0.253113	0.16682	0.304654	JAL22
AT2G39010	16292559	ATACA	-0.0283529	0.00423767	-2.85991	3.92e-06	4.72e-06	0.00695949	0.0428585	0.0224693	0.026699	PIP2E
AT2G39010	16291807	GCATC	-0.037861	0.00194171	-3.09901	4.13e-06	0.0148213	6.67e-06	0.0622613	0.0208452	0.0453086	PIP2E
AT2G39010	16291754	CCAGA	-0.106025	0.00370801	-2.90199	0.085274	0.224789	0.113824	0.303938	0.178658	0.259366	PIP2E
AT2G39010	16293516	ACAAT	-0.08339	0.00906331	-2.60966	0.0905493	0.220569	0.154931	0.293801	0.212217	0.2102	PIP2E
AT2G40590	16946394	ACACT	-0.242158	0.00520059	-2.79434	0.220601	0.396262	4e-05	0.399741	0.457124	0.486512	AT2G40590
AT2G40590	16946001	GGAAG	-0.320578	3.23e-05	-4.15636	0.621596	0.579508	0.256338	0.765983	0.90177	0.751424	AT2G40590
AT2G39990	16699213	CTAGA	-0.0766126	0.00758611	-2.66996	2.27e-05	1.79e-05	3.03e-05	0.0185632	0.142757	0.0685881	EIF2
AT2G40510	16918470	CTAGC	-0.100077	0.00539148	-2.78266	0.08455	0.131098	1.49e-05	0.181151	0.172737	0.162007	AT2G40510
AT2G40610	16950187	GGACG	-0.3365	0.0013864	-3.19747	0.063473	3.45e-05	0.0946882	0.493699	0.380234	0.293762	ATEXP8
AT2G41090	17136176	CAAGA	-0.178804	0.00204128	-3.08416	0.164952	0.126449	0.115444	0.35316	0.321577	0.268521	CML10
AT2G41650	17363930	CAAGG	-0.0474399	0.00832285	-2.63868	1.72e-05	1.67e-05	2.08e-05	0.0554691	0.051364	0.0355413	AT2G41650
AT2G41650	17364243	TAAAA	-0.211018	0.00257557	-3.01432	0.590417	0.349235	1.79e-05	0.445753	0.625572	0.501401	AT2G41650
AT2G41650	17364294	CTATT	-0.0910114	6.3e-05	-4.00121	1.52e-05	1.43e-05	1.79e-05	0.0856599	0.0762847	0.111137	AT2G41650
AT2G41410	17262633	CCAAT	-0.106748	0.00359525	-2.91165	3.23e-05	2.44e-05	2.94e-05	0.176646	2.04e-05	0.143665	AT2G41410
AT2G41410	17262297	TGAGA	-0.0919972	0.00354472	-2.91607	2.78e-05	2e-05	2.7e-05	0.155657	0.0444419	0.0759675	AT2G41410
AT2G41790	17430115	TAATG	-0.223281	0.00152073	-3.1707	5.55e-05	5.55e-05	5.55e-05	0.311539	0.210634	0.147838	AT2G41790
AT2G42310	17625363	CGAGG	-0.0776762	0.00787136	-2.65754	1.35e-05	1.32e-05	0.0410195	0.102547	0.112065	0.0594617	AT2G42310
AT2G41530	17324505	GAAGA	-0.150851	0.00162182	-3.15195	1.64e-05	0.0441027	2.13e-05	0.266657	0.131603	0.0984333	ATSFGH
AT2G41530	17324723	AAATG	-0.102583	0.00684658	-2.70422	1.75e-05	1.72e-05	2.22e-05	0.239344	1.54e-05	0.0684471	ATSFGH
AT2G41250	17201349	CAATA	-0.0731673	0.00544587	-2.7794	1.61e-05	0.017832	0.0333298	0.116179	0.0640607	0.0904396	AT2G41250
AT2G39800	16598330	AAAAT	-0.041799	0.00444752	-2.84454	5.75e-06	0.0119043	9.9e-06	0.0323563	0.0132468	0.091714	ATP5CS
AT2G39800	16599195	TCACC	-0.0494461	0.000718912	-3.38226	5.75e-06	6.41e-06	9.71e-06	0.101275	0.0181842	0.028901	ATP5CS
AT2G42210	17591463	CGATA	-0.0835412	0.0025293	-3.01981	0.0276128	0.0775041	0.0134877	0.151673	0.135764	0.0817908	ATOEP16-3
AT2G42210	17591526	CAAGA	-0.0795877	0.00277203	-2.99195	0.0336046	0.0214658	0.0461998	0.124443	0.124453	0.091137	ATOEP16-3
AT2G42210	17591635	TGATC	-0.0312919	0.00679003	-2.70697	6.99e-06	6.99e-06	9.35e-06	0.0302312	0.0293838	0.034284	ATOEP16-3
AT2G40890	17058612	GTATG	-0.127067	8.61e-05	-3.92679	1.64e-05	1.85e-05	3.7e-05	0.167294	0.0666466	0.147332	CYP98A3
AT2G42780	17802011	AAAAT	-0.375028	0.00380565	-2.89384	6.67e-05	0.45974	4.35e-05	0.466029	0.589555	0.529352	AT2G42780
AT2G42680	17776153	CAATG	-0.0971983	0.00279343	-2.9896	0.0290492	0.0259052	0.0349378	0.0949763	0.139027	0.147484	ATMBF1A
AT2G42680	17774946	TCAAA	-0.105487	0.00154225	-3.16661	1.01e-05	0.0603251	1.37e-05	0.137599	0.171929	0.0672798	ATMBF1A
AT2G42770	17798492	CAACT	-0.170554	0.00599144	-2.74825	0.0421621	4.35e-05	4.76e-05	0.100279	0.295245	0.158392	AT2G42770
AT2G41430	17269724	CTAGA	-0.0994196	0.00132435	-3.21065	0.190339	0.183138	0.139888	0.268775	0.300854	0.241995	CID1
AT2G41430	17269887	GCAGC	-0.0781408	0.00654348	-2.71923	0.105252	0.243957	0.132664	0.381769	0.12729	0.207237	CID1
AT2G42750	17794565	CCATC	-0.104943	0.0088284	-2.61863	0.0176797	1.52e-05	0.0384313	0.124319	0.0951567	0.151479	DJC77
AT2G42750	17795106	CTAGA	-0.145952	0.00107144	-3.27106	1.96e-05	0.0914631	2.5e-05	0.185832	0.193514	0.150016	DJC77
AT2G42220	17592403	TAATA	-0.105767	0.0011133	-3.26021	0.143391	0.202868	0.103132	0.261225	0.24256	0.262905	AT2G42220
AT2G42220	17593388	CAAAA	-0.0864897	0.001466	-3.18133	0.139784	0.100606	0.0845893	0.228033	0.182535	0.173881	AT2G42220
AT2G42840	17826644	TGATA	-0.119177	0.00144749	-3.18501	0.0517187	0.0513118	1.14e-05	0.194977	0.0743599	0.191237	PDF1
AT2G42500	17701232	TAACG	-0.11717	0.00691363	-2.70098	2.63e-05	2.44e-05	3.23e-05	0.155346	0.12658	0.0696675	PP2A-3
AT2G41680	17376183	TTAAG	-0.200726	0.00389708	-2.88637	3.33e-05	0.0501059	6.67e-05	0.117037	0.218588	0.316759	NTRC
AT2G41680	17376221	TCATC	-0.206644	0.00933307	-2.59961	0.431512	0.308038	0.403177	0.51789	0.57465	0.670118	NTRC
AT2G41680	17378030	ATACG	-0.205068	0.00190467	-3.10471	0.287434	1.64e-05	2.27e-05	0.213785	0.422913	0.265979	NTRC
AT2G41680	17376387	TGAAG	-0.0846744	0.00192761	-3.10117	1.08e-05	1.25e-05	1.64e-05	0.0499414	0.0246201	0.179502	NTRC
AT2G42910	17858312	ACAGA	-0.297554	0.00161062	-3.15398	0.180185	0.399141	5.55e-05	0.586696	0.474913	0.410434	AtPRS4
AT2G43100	17920858	CCACG	-0.0877639	0.00500694	-2.80659	2.27e-05	4.35e-05	4e-05	0.178555	0.0323961	0.0524467	ATLEUD1
AT2G43100	17921519	TTAGA	-0.100285	0.000752727	-3.36962	1.79e-05	4.76e-05	3.23e-05	0.0878474	0.111651	0.101454	ATLEUD1
AT2G43100	17920941	CAACA	-0.104377	0.00200616	-3.08932	2.13e-05	4.17e-05	4.35e-05	0.154881	0.112112	0.046243	ATLEUD1
AT2G43010	17887777	GTATA	-0.235997	0.0038852	-2.88734	4.35e-05	2.94e-05	6.25e-05	0.317229	0.338627	0.0522698	PIF4
AT2G43630	18097117	GAAGA	-0.105975	0.00769597	-2.66512	3.23e-05	3.57e-05	5.26e-05	0.11763	0.0494308	0.150985	AT2G43630
AT2G43630	18096841	GCAGT	-0.195066	0.00433795	-2.85248	0.0965439	4e-05	6.25e-05	0.35583	0.0590356	0.266979	AT2G43630
AT2G43630	18097465	TTATA	-0.141609	0.00374507	-2.89887	3.57e-05	4.55e-05	6.25e-05	0.16195	0.107556	0.155465	AT2G43630
AT2G43560	18074007	TCAGA	-0.124378	0.00827193	-2.64076	0.185662	0.304627	0.15887	0.342779	0.312729	0.366784	AT2G43560
AT2G43560	18074695	ATAAG	-0.0513497	0.00272485	-2.99719	6.29e-06	4.65e-06	8.85e-06	0.0460934	0.0541572	0.0538184	AT2G43560
AT2G43680	18110770	CAAGA	-0.338313	0.0010974	-3.26429	0.0853381	3.57e-05	5.88e-05	0.271789	0.497007	0.331576	IQD14
AT2G43590	18082389	CCATG	-0.0793843	0.00133837	-3.20762	5e-05	5e-05	6.67e-05	0.131431	0.0488467	0.0580419	AT2G43590
AT2G43590	18082655	AAACC	-0.132108	4.44e-05	-4.08344	6.25e-05	5.88e-05	6.67e-05	0.104669	0.244236	0.0476074	AT2G43590
AT2G43160	17952538	CAACT	-0.456107	5.34e-05	-4.04034	0.32948	0.598564	0.487834	0.784325	0.999938	0.999938	AT2G43160
AT2G43030	17895109	AGAAG	-0.0314059	0.00172645	-3.13365	4.9e-06	0.00709303	6.25e-06	0.0225942	0.029461	0.0492666	PRPL3
AT2G44310	18309803	AAAAC	-0.108898	0.00634241	-2.72953	2.04e-05	2.7e-05	2.56e-05	0.103458	0.054224	0.169084	AT2G44310
AT2G43945	18200108	AAAAG	-0.239802	0.00352062	-2.9182	0.999957	0.634535	0.646035	0.999981	0.999971	0.99998	AT2G43945
AT2G43945	18198918	TCAGA	-0.249338	0.00262742	-3.00827	0.222845	0.151245	0.0948844	0.242582	0.67345	0.300956	AT2G43945
AT2G44050	18224874	AGAGA	-0.163691	0.0010976	-3.26424	2.22e-05	0.0574549	4.17e-05	0.167065	0.129489	0.252037	COS1
AT2G44120	18250266	CAAGA	-0.0859179	3.06e-05	-4.16918	1.08e-05	8.2e-06	1.41e-05	0.0770582	0.101853	0.0788752	AT2G44120
AT2G45190	18628704	CCACA	-0.417226	1.1e-05	-4.39617	3.45e-05	2.7e-05	6.25e-05	0.467503	0.294914	0.489386	AFO
AT2G44670	18425832	TAACT	-0.0403254	0.0087128	-2.62312	1.59e-05	1.33e-05	2.04e-05	0.0274866	0.020046	0.0734931	AT2G44670
AT2G43750	18130376	GAAGC	-0.0527446	0.00235062	-3.04194	0.0120694	9.01e-06	1.69e-05	0.095763	0.032523	0.0420433	ACS1
AT2G43750	18132156	TGATG	-0.0579089	0.00931787	-2.60017	0.0247169	1.16e-05	2.33e-05	0.0995407	0.0229074	0.0760303	ACS1
AT2G43750	18129481	CAACG	-0.036403	0.00895646	-2.61371	7.04e-06	9.09e-06	2e-05	0.00818972	0.0603635	0.040692	ACS1
AT2G43910	18185826	GGATA	-0.115775	0.00212624	-3.07201	0.839678	0.775621	0.753313	0.866794	0.92159	0.927553	ATHOL1
AT2G42600	17735842	TGACT	-0.0952846	0.0079241	-2.65529	1.75e-05	3.57e-05	3.23e-05	0.0924611	0.110938	0.0825406	ATPPC2
AT2G42600	17735477	CCACT	-0.105562	0.00513193	-2.79863	0.0322792	3.03e-05	2.78e-05	0.174669	0.0517881	0.122568	ATPPC2
AT2G42600	17736973	CGAAG	-0.203399	0.00205276	-3.08249	2.27e-05	6.25e-05	0.0925561	0.343292	0.164527	0.195018	ATPPC2
AT2G44490	18367345	AGAAA	-0.229071	0.00167086	-3.14324	0.107401	2.78e-05	3.23e-05	0.231627	0.314016	0.249032	BGLU26
AT2G44060	18227607	TGACT	-0.0397289	0.00518426	-2.79536	8.4e-06	9.17e-06	1.15e-05	4.67e-06	0.0773875	0.0418235	LEA26
AT2G44610	18413205	TGATT	-0.180883	0.00147085	-3.18037	3.33e-05	0.070015	3.03e-05	0.306565	0.172005	0.134158	ATRAB6A
AT2G44860	18501053	AAACG	-0.0598396	0.00878178	-2.62043	1.59e-05	1.45e-05	3.23e-05	0.134393	1.11e-05	0.0451776	AT2G44860
AT2G44350	18317644	AAAGT	-0.16427	0.00783609	-2.65905	4.17e-05	4.35e-05	5.55e-05	0.169434	0.275353	0.0481651	ATCS
AT2G45660	18810200	GAAGA	-0.368124	0.00538264	-2.7832	0.0881125	0.448892	3.7e-05	0.502969	0.561188	0.577257	SOC1
AT2G45710	18832084	TGAGC	-0.292964	0.00482234	-2.81867	0.353895	0.42073	4.76e-05	0.447831	0.661524	0.544211	AT2G45710
AT2G45710	18831547	TTAAC	-0.0949081	0.00603776	-2.74572	2.94e-05	3.57e-05	4.55e-05	0.106427	0.060121	0.118287	AT2G45710
AT2G45710	18831958	GGAAG	-0.277166	0.0045904	-2.83445	0.319528	0.252362	0.145811	0.5053	0.439814	0.604085	AT2G45710
AT2G43970	18206024	TGATG	-0.125222	0.000264174	-3.64811	1.23e-05	1.35e-05	2.04e-05	0.109252	0.190112	0.0763486	LARP6B
AT2G43970	18207176	TCATG	-0.10234	0.001856	-3.11236	1.47e-05	1.52e-05	2.08e-05	0.0769953	0.0697427	0.160333	LARP6B
AT2G43970	18206476	CCATG	-0.106717	0.00865489	-2.62539	1.22e-05	0.0800109	1.96e-05	0.134315	0.150642	0.115236	LARP6B
AT2G43970	18206614	CGAGA	-0.259987	0.00014475	-3.79991	0.132011	0.251308	0.0885074	0.499292	0.380106	0.372388	LARP6B
AT2G43970	18206006	GCAGC	-0.134703	0.00137604	-3.19963	1.18e-05	0.0781022	1.82e-05	0.174078	0.1182	0.189965	LARP6B
AT2G45770	18853374	GGAGG	-0.409142	0.000425455	-3.52377	5.55e-05	0.0825484	0.181284	0.748576	0.29085	0.451888	CPFTSY
AT2G46030	18932525	AGATC	-0.146287	0.0031258	-2.95509	3.23e-05	3.45e-05	4.35e-05	0.117555	0.321395	2.04e-05	UBC6
AT2G44160	18263535	TAACG	-0.0967753	0.00389511	-2.88653	1.41e-05	1.92e-05	0.0329623	0.12666	0.0764023	0.12026	MTHFR2
AT2G46230	18984984	ACACA	-0.276601	0.00769674	-2.66509	0.367611	0.466112	0.455554	0.714391	0.655312	0.749376	AT2G46230
AT2G46390	19042463	GAAGA	-0.0360388	0.00788877	-2.65679	1.09e-05	8.4e-06	1.69e-05	0.0817136	5.81e-06	0.0264331	SDH8
AT2G46390	19042431	TGATC	-0.0513369	0.00514089	-2.79807	1.09e-05	0.0141204	1.69e-05	0.0738837	0.0755124	0.0187628	SDH8
AT2G45980	18919020	TCAAT	-0.182389	0.00856261	-2.62904	3.33e-05	4.35e-05	4.35e-05	0.154128	0.274505	0.118654	ATI1
AT2G46540	19110707	TCACA	-0.0580845	0.00892745	-2.61482	1.96e-05	1.52e-05	2.63e-05	0.0750275	0.0652059	0.034081	AT2G46540
AT2G45790	18857019	TTATT	-0.105631	0.000520462	-3.47	1.64e-05	1.75e-05	2.04e-05	0.113206	0.108296	0.0954463	ATPMM
AT2G46650	19152159	CGATT	-0.0640076	0.00570956	-2.76401	2.94e-05	2.86e-05	4.35e-05	0.0375111	0.113797	0.0408158	ATCB5-C
AT2G46650	19152352	ATACT	-0.102697	0.000288842	-3.62511	2.7e-05	2.94e-05	4.17e-05	0.101872	0.0621963	0.144122	ATCB5-C
AT2G46650	19151755	TAAAG	-0.135254	0.00221024	-3.06042	5.26e-05	5e-05	6.67e-05	0.0372597	0.238969	0.129703	ATCB5-C
AT2G46650	19152420	ATAAG	-0.0561888	0.00736002	-2.6801	2.7e-05	2.94e-05	4.17e-05	0.09034	0.0211489	0.0571757	ATCB5-C
AT2G39730	16570802	AAATT	-0.075743	0.00110075	-3.26342	0.666628	0.810828	0.725278	0.87276	0.815255	0.741948	RCA
AT2G39730	16571292	GGAAC	-0.0661451	0.00104068	-3.27929	0.222067	0.242099	0.209757	0.327082	0.257213	0.288062	RCA
AT2G39730	16571223	AAACG	-0.0550093	0.0034308	-2.92625	0.201344	0.154785	0.181211	0.202621	0.26895	0.230797	RCA
AT2G46220	18980576	GAAAC	-0.139593	0.00211634	-3.0734	0.404129	0.325319	0.389457	0.52826	0.479598	0.529826	AT2G46220
AT2G47320	19427401	GAAGA	-0.102469	0.00442691	-2.84602	3.33e-05	1.79e-05	2.94e-05	0.182661	0.0929339	0.0318937	AT2G47320
AT2G47320	19428445	TGACT	-0.202567	0.00396171	-2.88119	0.222623	0.161192	2.63e-05	0.327547	0.334711	0.329285	AT2G47320
AT2G47650	19539125	AGAAC	-0.272904	0.00954673	-2.59183	4.76e-05	5e-05	0.111231	0.273935	0.340519	0.315586	UXS4
AT2G46800	19238132	GGAGT	-0.248569	0.00725309	-2.68499	0.174981	0.204884	4.17e-05	0.302844	0.447436	0.375333	ATCDF1
AT2G47390	19442477	ACAAG	-0.273386	0.00999567	-2.57598	4.76e-05	0.290519	5.88e-05	0.497425	0.147	0.466358	AT2G47390
AT2G47170	19368170	CAAGC	-0.092143	0.00375816	-2.89778	0.109481	0.0944463	0.097682	0.220929	0.144987	0.212122	ARF1A1C
AT2G47170	19367306	CGAAG	-0.118425	0.000520943	-3.46975	0.158035	0.128325	0.055338	0.255807	0.187154	0.254011	ARF1A1C
AT2G47510	19499437	ACACT	-0.15471	0.00275369	-2.99397	2.63e-05	2.94e-05	3.45e-05	0.259388	0.0416665	0.163166	FUM1
AT2G47510	19498473	CCATC	-0.141557	0.00934523	-2.59916	3.7e-05	3.57e-05	4.76e-05	0.1851	0.23967	2.17e-05	FUM1
AT2G47510	19500735	CAATC	-0.168305	0.00771196	-2.66443	2.13e-05	2.86e-05	0.103818	0.127589	0.324534	0.156658	FUM1
AT2G47470	19483385	AGAGG	-0.164245	0.00470866	-2.82632	0.650865	0.760126	0.728771	0.831429	0.940435	0.860635	ATPDI11
AT2G47470	19481503	AAATG	-0.0788593	0.00457007	-2.83587	1.54e-05	1.96e-05	2.04e-05	0.0937089	0.109715	0.0332091	ATPDI11
AT2G47470	19483620	CCAGT	-0.074694	0.00540337	-2.78195	9.71e-06	1.22e-05	0.037791	0.0253096	0.169287	0.0672983	ATPDI11
AT2G46830	19247224	TCATC	-0.102244	0.00577186	-2.76047	3.33e-05	3.33e-05	4.76e-05	0.0425517	0.19308	0.0712155	CCA1
AT2G46830	19248649	ACAAT	-0.109258	0.000434125	-3.51842	1.96e-05	2e-05	3.23e-05	0.104601	0.115062	0.108184	CCA1
AT2G46830	19248465	CCAAT	-0.120444	0.00166539	-3.14421	0.0359965	2.27e-05	3.45e-05	0.0881498	0.0897661	0.21947	CCA1
AT2G46830	19247947	GCATC	-0.184132	0.00194025	-3.09923	2.33e-05	0.143577	4.17e-05	0.264382	0.293389	0.138266	CCA1
AT2G46830	19247417	ACAGG	-0.0951651	0.00753039	-2.67243	3.12e-05	3.23e-05	4.76e-05	0.139294	0.0725407	0.0737721	CCA1
AT2G46830	19247863	GGACC	-0.134497	0.000761076	-3.36658	2.78e-05	2.86e-05	4.55e-05	0.185901	0.199643	0.0180488	CCA1
AT2G46830	19248249	CAATA	-0.134792	0.00370387	-2.90234	0.0445317	0.035769	3.85e-05	0.239657	0.129003	0.116055	CCA1
AT2G47590	19522708	CCAGA	-0.224289	0.00746211	-2.67549	0.2192	0.418772	2.56e-05	0.538059	0.320958	0.451849	PHR2
AT2G46820	19245083	CAAGA	-0.0749077	0.00579976	-2.75889	0.258185	0.406035	0.328669	0.444832	0.397727	0.375053	CURT1B
AT2G46820	19244948	CTAAC	-0.0618923	0.00303233	-2.96444	0.2612	0.223112	0.190994	0.309816	0.287111	0.264057	CURT1B
AT2G47730	19558887	AGACT	-0.038146	0.00430135	-2.85517	0.0350407	4.78e-06	7.58e-06	0.0442295	0.0787475	0.0265141	ATGSTF5
AT2G47610	19530537	ACAAG	-0.107018	0.00781353	-2.66002	0.170603	0.426938	0.201634	0.492277	0.313121	0.314831	AT2G47610
AT3G01520	209124	TTATG	-0.121549	0.00647796	-2.72255	0.862438	0.86384	0.896563	0.999986	0.98752	0.999982	AT3G01520
AT3G01190	68497	AAACT	-0.114187	0.00899023	-2.61243	3.57e-05	2.94e-05	5.26e-05	0.0574566	0.115485	0.169736	AT3G01190
AT2G47940	19619119	GAACC	-0.156966	0.00329347	-2.93893	3.7e-05	0.0846604	6.25e-05	0.183701	0.100933	0.271024	DEG2
AT2G47940	19618478	CGAGC	-0.0874484	0.00152728	-3.16945	2.5e-05	2.33e-05	5.26e-05	9.52e-06	0.0991488	0.163288	DEG2
AT2G47940	19618521	TCAAA	-0.122497	0.0021796	-3.0646	0.0468575	2.38e-05	5.26e-05	0.153463	0.138815	0.122148	DEG2
AT2G47940	19618462	CCAAT	-0.0821846	0.00179815	-3.12169	2.27e-05	2.13e-05	5e-05	0.0809179	0.0926018	0.0731281	DEG2
AT2G47940	19621576	TTATT	-0.251012	0.00140397	-3.19383	6.25e-05	3.45e-05	0.177235	0.406184	0.33664	0.187543	DEG2
AT2G47940	19619284	GCACC	-0.208843	0.00302564	-2.96512	3.85e-05	0.108668	0.103971	0.134884	0.412284	0.292038	DEG2
AT2G47940	19620612	CAAAA	-0.114801	0.00346733	-2.92295	5e-05	3.33e-05	6.67e-05	0.152449	0.0704593	0.121644	DEG2
AT3G01550	218391	GAACG	-0.198072	0.00894078	-2.61431	6.25e-05	0.0617462	6.67e-05	0.196927	0.198466	0.2607	ATPPT2
AT3G01280	85673	CAACC	-0.152232	0.00125445	-3.2262	2.38e-05	3.23e-05	4.17e-05	0.104465	0.227079	0.12525	ATVDAC1
AT3G01470	182742	CAATG	-0.158061	0.00756244	-2.67101	0.683684	0.999984	0.710505	0.944316	0.999986	0.924052	CPUORF33
AT3G01470	183522	AAAGC	-0.217447	0.00954437	-2.59191	0.349252	0.0303377	0.21783	0.483812	0.331189	0.434758	CPUORF33
AT3G02180	405154	CCACG	-0.127299	3.35e-05	-4.14834	8.7e-06	1.15e-05	1.43e-05	8e-06	0.298257	0.0836658	SP1L3
AT3G01690	257981	ACAAG	-0.136113	0.00651134	-2.72085	2.17e-05	1.59e-05	2.5e-05	0.218475	0.139794	0.0501316	AT3G01690
AT3G01120	41688	CCAGG	-0.0993059	0.00166688	-3.14394	2.33e-05	0.0361464	2.33e-05	0.161696	0.0784421	0.0939723	AtCGS1
AT3G01120	40992	GTATG	-0.0353881	0.00639307	-2.72691	1.27e-05	1.23e-05	1.69e-05	0.028714	0.0306789	0.0468134	AtCGS1
AT3G01120	41642	TAAAG	-0.0513655	0.00298909	-2.96886	1.72e-05	1.43e-05	2.13e-05	0.0582651	0.0214462	0.0744379	AtCGS1
AT3G02230	415797	CGATT	-0.104662	0.00712509	-2.69094	2.56e-05	2.78e-05	4e-05	0.136288	0.134406	0.0433852	ATRGP1
AT3G02230	417028	ACAGG	-0.23239	0.00070538	-3.38748	0.296614	1.96e-05	3.12e-05	0.305472	0.555566	0.132797	ATRGP1
AT3G02630	564181	GGAAT	-0.236119	0.00768355	-2.66567	5.26e-05	5e-05	5.55e-05	0.225173	0.290896	0.192446	AAD5
AT3G02200	408367	CAAAA	-0.0900947	0.00948827	-2.59394	2e-05	2.04e-05	2.94e-05	0.0526464	0.0988676	0.11884	AT3G02200
AT3G02200	408550	GGATC	-0.133159	0.00795904	-2.6538	0.0766858	2.13e-05	2.78e-05	0.196775	0.12923	0.150206	AT3G02200
AT3G01910	317237	GGAAC	-0.12283	0.00646451	-2.72324	3.45e-05	2.94e-05	3.45e-05	0.10501	0.140477	0.123102	AT-SO
AT3G01910	314754	TTATT	-0.150777	0.00319702	-2.94813	4e-05	4e-05	5e-05	0.0847244	0.148445	0.219291	AT-SO
AT3G02520	528281	AAATC	-0.137604	0.00739431	-2.67854	3.7e-05	2.94e-05	5e-05	0.136458	0.0693293	0.207142	GF14
AT3G02520	527082	GGATA	-0.238162	0.00414112	-2.86721	0.648602	0.774638	0.601859	0.999986	0.999977	0.739621	GF14
AT3G01480	188569	CAATG	-0.128673	0.00117325	-3.24531	1.82e-05	0.0454436	2.44e-05	0.198334	0.0954851	0.137685	ATCYP38
AT3G01480	190301	CAAGG	-0.0838951	0.00914862	-2.60645	0.806028	0.959783	0.906281	0.969346	0.999993	0.954439	ATCYP38
AT3G01480	190476	CAAGT	-0.0896074	0.00162079	-3.15214	0.0255516	0.0584734	1.23e-05	0.161293	0.0749973	0.116569	ATCYP38
AT3G02870	629401	AAAGG	-0.19495	0.000342051	-3.58118	4.55e-05	3.57e-05	4.35e-05	0.291948	0.1894	0.103625	VTC4
AT3G02540	533593	CAATG	-0.266806	0.000296331	-3.61849	4.55e-05	3.33e-05	6.67e-05	0.258171	0.332823	0.209571	RAD23-3
AT3G01540	213986	TGAAG	-0.110103	0.00562372	-2.76895	2.22e-05	1.85e-05	2.86e-05	0.110438	0.0452366	0.174704	ATDRH1
AT3G01540	213402	ACAAA	-0.249645	0.00427466	-2.85715	0.390489	0.358211	0.381152	0.827104	0.492039	0.559642	ATDRH1
AT3G01540	215929	AAACT	-0.199137	0.00484396	-2.81723	3.85e-05	0.0727978	3.57e-05	0.179262	0.256984	0.234038	ATDRH1
AT3G01540	216073	GGAAA	-0.325797	0.00316491	-2.95125	0.558496	0.366599	0.807366	0.999971	0.709907	0.999973	ATDRH1
AT3G02690	580171	CAATG	-0.147061	0.00143006	-3.18851	2.38e-05	3.12e-05	3.57e-05	0.1729	0.192665	0.0757088	AT3G02690
AT3G02560	542841	TCAGA	-0.140696	0.000814215	-3.34792	0.190436	0.195454	0.227166	0.407563	0.322742	0.304838	AT3G02560
AT3G02560	542930	CCAGA	-0.148806	0.00168532	-3.14072	0.161257	0.387043	0.26118	0.560161	0.271435	0.424302	AT3G02560
AT3G02380	488533	CGACT	-0.0800179	0.00252008	-3.02092	1.85e-05	1.72e-05	2.17e-05	0.138588	0.0219826	0.0795411	ATCOL2
AT3G02720	586870	CAAGT	-0.264823	0.000994485	-3.29208	4.55e-05	0.0599106	0.0481709	0.31576	0.243192	0.343644	DJ1D
AT3G03100	705399	TAAGT	-0.13609	0.00574805	-2.76182	0.139839	0.0357009	0.0309825	0.229119	0.200757	0.184916	AT3G03100
AT3G02360	483459	TCAGA	-0.138653	0.00820041	-2.64371	0.0861311	2.44e-05	2.7e-05	0.139955	0.188921	0.173266	PGD2
AT3G02360	483682	CTAGC	-0.108569	0.00976592	-2.58401	0.0704042	2e-05	2.27e-05	0.0130239	0.220874	0.162256	PGD2
AT3G02090	367585	GGACT	-0.142938	1.55e-05	-4.32143	9.71e-06	1.2e-05	1.75e-05	0.118517	0.211734	0.0986014	MPPBETA
AT3G02830	615301	GTACC	-0.0756062	0.00966213	-2.58769	2.63e-05	3.12e-05	4e-05	0.0868563	0.0721762	0.0678835	PNT1
AT3G02830	614291	GAAAC	-0.129698	0.00219506	-3.06249	3.12e-05	3.7e-05	4.76e-05	1.56e-05	0.257885	0.131311	PNT1
AT3G02830	616121	CAATA	-0.130994	0.00741682	-2.67753	0.0808637	3.33e-05	3.85e-05	0.141262	0.20959	0.123065	PNT1
AT3G04780	1311970	GAACT	-0.152594	0.0029863	-2.96914	3.85e-05	3.33e-05	5.55e-05	0.162361	0.121587	0.17396	AT3G04780
AT3G04780	1312320	AGAGG	-0.128069	0.00733758	-2.68112	4.17e-05	3.23e-05	6.67e-05	0.0651354	0.136328	0.182883	AT3G04780
AT3G03990	1033883	CAATC	-0.164964	6.37e-05	-3.99858	2.5e-05	2.56e-05	5.55e-05	0.0938812	0.272446	0.12867	D14
AT3G03990	1034631	TAATT	-0.123485	0.000203723	-3.71435	1.85e-05	2.08e-05	3.85e-05	0.103541	0.103201	0.163792	D14
AT3G03990	1033868	GGATT	-0.245399	1.78e-05	-4.29038	0.0752326	2.63e-05	5.55e-05	0.182307	0.308831	0.320372	D14
AT3G04720	1286287	CCATT	-0.0500459	0.0064968	-2.72159	0.00889283	8.26e-06	1.39e-05	0.0407078	0.10181	0.0165354	AtPR4
AT3G04720	1285903	GAACA	-0.0976416	0.00329978	-2.93834	0.0377137	0.102488	1.32e-05	0.192401	0.126056	0.114682	AtPR4
AT3G03250	752808	ACACA	-0.42095	0.000323453	-3.59575	0.396905	0.380581	5.88e-05	0.701933	0.805206	0.533257	AtUGP1
AT3G04830	1328838	AAAAG	-0.299867	4.65e-06	-4.57999	4.35e-05	3.45e-05	5e-05	0.239691	0.379534	0.280504	AT3G04830
AT3G04730	1288955	GGAAG	-0.201955	0.000704656	-3.38776	0.668059	0.45805	0.136842	0.677509	0.64369	0.547618	IAA16
AT3G04730	1290408	TAATT	-0.0903223	0.00415632	-2.86605	0.0248068	0.0394861	1.64e-05	0.125483	0.100197	0.109596	IAA16
AT3G05490	1591683	GGAGC	-0.353836	0.000353639	-3.57246	0.170676	0.388765	5.26e-05	0.426318	0.503065	0.691618	RALFL22
AT3G05490	1591714	GCAGC	-0.180813	0.000896284	-3.32121	2.44e-05	2.78e-05	5.26e-05	0.295061	0.150998	0.0964868	RALFL22
AT3G03960	1025501	ATAGT	-0.19228	0.0023221	-3.04561	4.55e-05	5.55e-05	5.55e-05	0.0690791	0.322516	0.185401	AT3G03960
AT3G04940	1367460	TCATT	-0.225236	7.45e-05	-3.96135	3.57e-05	2.78e-05	3.23e-05	0.260162	0.24087	0.174774	ATCYSD1
AT3G04940	1366278	AAAGT	-0.222323	0.000843722	-3.33804	5e-05	4.17e-05	4.55e-05	0.211614	0.248702	0.20679	ATCYSD1
AT3G04940	1365670	GAAGA	-0.171457	0.00637161	-2.72802	5.55e-05	4.76e-05	6.25e-05	0.20429	0.158457	0.15179	ATCYSD1
AT3G05545	1612249	AAAAA	-0.501713	0.000239947	-3.67276	0.417558	0.111181	0.0820775	0.676094	0.439911	0.99995	AT3G05545
AT3G05545	1612262	TCAAG	-0.268795	0.00670849	-2.71098	5.26e-05	4.35e-05	5.26e-05	0.339078	0.245093	0.222363	AT3G05545
AT3G05730	1696339	CGAAG	-0.0860271	0.00117613	-3.24461	0.0435569	0.0128016	0.0757809	0.15175	0.0967119	0.141758	AT3G05730
AT3G05280	1505056	AAACT	-0.348432	0.00717995	-2.68838	0.583967	0.53509	4e-05	0.501108	0.749621	0.913664	AT3G05280
AT3G05500	1594582	GAAGA	-0.196842	0.0030552	-2.96213	2.7e-05	4.35e-05	0.0696034	0.195959	0.240828	0.223411	LDAP3
AT3G04790	1313481	CAATC	-0.0709921	0.00258338	-3.0134	0.048279	0.0313775	0.03604	0.13039	0.073739	0.124544	EMB3119
AT3G05727	1694052	CGATT	-0.0496475	0.00253989	-3.01855	0.021569	0.0121376	8.85e-06	0.0891288	0.0291634	0.0643657	AT3G05727
AT3G01500	195454	TCAGA	-0.0452693	0.00712519	-2.69094	0.0764103	0.131108	0.0796852	0.186299	0.0969036	0.139809	ATBCA1
AT3G01500	196040	TCAGC	-0.0763766	0.000184524	-3.73931	0.144489	0.14413	0.131338	0.214712	0.255976	0.178399	ATBCA1
AT3G01500	195187	AAACT	-0.124674	2.43e-08	-5.57832	0.417677	0.29805	0.272122	0.427141	0.465128	0.469601	ATBCA1
AT3G01500	195807	ATACG	-0.0620453	0.00498765	-2.80783	0.790096	0.66843	0.714726	0.736244	0.919396	0.703749	ATBCA1
AT3G01500	197955	ATAGT	-0.0987791	0.00395704	-2.88157	0.308425	0.512026	0.391806	0.644871	0.366218	0.497507	ATBCA1
AT3G04400	1167713	TTAAC	-0.0661643	0.00395477	-2.88175	0.76436	0.714078	0.716624	0.788157	0.810168	0.79523	emb2171
AT3G04910	1357027	TAACC	-0.555677	7.81e-08	-5.37146	0.692337	0.397211	4.76e-05	0.930293	0.889678	0.936655	AtWNK1
AT3G06040	1824953	ACAAA	-0.372182	0.000167386	-3.76375	3.85e-05	0.394623	5e-05	0.734007	0.322238	0.455013	AT3G06040
AT3G05560	1615404	AAAAA	-0.242429	3.53e-05	-4.13658	2.04e-05	1.69e-05	0.327111	0.343371	0.334928	0.376135	AT3G05560
AT3G05560	1615106	TAAGG	-0.114211	0.000216087	-3.69943	0.190762	0.20257	0.120052	0.314113	0.261974	0.27993	AT3G05560
AT3G06050	1827813	TCAGC	-0.133903	0.00696365	-2.69858	0.0805098	2.27e-05	4.35e-05	0.198503	0.185455	0.0983259	ATPRXIIF
AT3G06050	1827276	TGATC	-0.0756612	0.0035469	-2.91588	2e-05	2.22e-05	3.45e-05	0.0829409	0.0428672	0.101252	ATPRXIIF
AT3G05590	1622351	TAAGA	-0.0625028	0.00155574	-3.16408	0.0258665	0.0842431	0.0783604	0.114726	0.14095	0.120302	RPL18
AT3G06483	1992504	CAAAC	-0.252271	0.00122368	-3.2333	4.76e-05	3.33e-05	5.55e-05	0.177327	0.412245	0.167379	ATPDHK
AT3G06483	1991964	TGAGA	-0.317288	0.00670438	-2.71118	0.193756	0.226926	0.175967	0.581483	0.234799	0.73223	ATPDHK
AT3G06483	1992589	TTAGA	-0.38043	0.000205545	-3.7121	4.76e-05	3.33e-05	0.14882	0.52567	0.513454	0.251067	ATPDHK
AT3G03780	960026	CAATG	-0.220553	0.00225022	-3.05505	0.285056	0.380924	4e-05	0.474858	0.41464	0.438182	ATMS2
AT3G03780	959490	CCAAC	-0.117088	0.000407322	-3.53529	2.13e-05	0.0606746	5.26e-05	0.180643	0.111143	0.120225	ATMS2
AT3G03780	960552	CGAGA	-0.110685	0.0040017	-2.87803	0.0508343	0.0996512	0.0445601	0.196388	0.155194	0.175518	ATMS2
AT3G03780	959431	CAACT	-0.0828003	4.7e-06	-4.57765	2.17e-05	2.86e-05	5.88e-05	0.0823068	0.0392504	0.126953	ATMS2
AT3G03780	959753	AGAGC	-0.112126	0.000461239	-3.50231	0.065763	2.86e-05	4.76e-05	0.156256	0.117425	0.128535	ATMS2
AT3G06350	1926445	ATATA	-0.243975	0.000463107	-3.50124	3.03e-05	4e-05	3.45e-05	0.1998	0.348977	0.183253	EMB3004
AT3G06350	1924484	CAATA	-0.139845	0.00566945	-2.76631	2.22e-05	0.0337288	2.33e-05	0.0421413	0.243808	0.167359	EMB3004
AT3G06350	1925370	AAAAG	-0.170689	0.00728179	-2.68367	0.893923	0.999968	0.593976	0.999978	0.999975	0.99998	EMB3004
AT3G02470	511018	TCAAC	-0.054329	0.00925831	-2.60237	0.198789	0.110644	0.108826	0.165628	0.214663	0.200955	SAMDC
AT3G02470	510878	CAAGT	-0.0435382	0.00672057	-2.71038	0.0906566	0.0734617	0.0369002	0.123568	0.0931505	0.114914	SAMDC
AT3G02470	510464	CAAGA	-0.0619987	0.00155324	-3.16455	0.0724154	0.122827	0.0662992	0.171674	0.121417	0.154448	SAMDC
AT3G02470	511121	CAAGC	-0.0486049	0.00498111	-2.80825	0.0531993	0.108209	0.0854416	0.171313	0.0857527	0.135599	SAMDC
AT3G08690	2642451	CAACT	-0.178192	0.00764649	-2.66729	3.7e-05	0.100982	2.86e-05	0.222212	0.272288	0.141122	ATUBC11
AT3G07310	2328139	GGACA	-0.105585	0.00381541	-2.89303	2.44e-05	3.7e-05	5.88e-05	0.0920463	0.134842	0.0899855	AT3G07310
AT3G06650	2079466	AAATA	-0.127238	0.00328987	-2.93927	0.0464554	2.5e-05	3.7e-05	0.0925011	0.24012	0.0956091	ACLB-1
AT3G06650	2079567	TAAAG	-0.0875536	0.00816652	-2.64511	2.22e-05	2.56e-05	4.76e-05	0.140239	0.0945601	0.0279573	ACLB-1
AT3G06650	2080242	CCACG	-0.119237	0.00180428	-3.12069	2.33e-05	3.12e-05	4e-05	0.0374449	0.203395	0.116966	ACLB-1
AT3G06650	2081130	GAAGA	-0.187003	0.000180827	-3.7444	2.86e-05	3.7e-05	5.26e-05	0.160015	0.223776	0.177335	ACLB-1
AT3G08710	2646294	TCAAC	-0.232086	0.00607606	-2.74365	6.67e-05	0.0397107	5.55e-05	0.345142	0.205138	0.18581	ATH9
AT3G07880	2515139	GAAGA	-0.129716	0.00634541	-2.72938	2.22e-05	2.08e-05	2.86e-05	0.159455	0.0816245	0.148139	SCN1
AT3G07560	2411635	GGACA	-0.0804965	0.00738906	-2.67878	9.43e-06	1.75e-05	1.61e-05	0.0623777	0.101316	0.0778389	APM2
AT3G08770	2664538	CTAGA	-0.10313	0.0061353	-2.74046	0.0756681	0.231909	0.120649	0.297799	0.207056	0.232762	AtLtpI-6
AT3G08030	2565375	CCACC	-0.134247	0.00345741	-2.92384	0.14406	1.45e-05	0.0259725	0.144073	0.133931	0.294783	AT3G08030
AT3G08510	2582663	CAAAT	-0.163413	0.00719049	-2.68789	1.85e-05	2.94e-05	4e-05	0.0434141	0.214354	0.232558	ATPLC2
AT3G08510	2584124	CAAAA	-0.260815	0.00534103	-2.78571	2.5e-05	5e-05	5.55e-05	0.0818207	0.233847	0.466908	ATPLC2
AT3G09210	2825969	CAAGA	-0.28332	0.00594442	-2.75083	0.171548	0.672775	0.320822	0.799677	0.513899	0.701528	PTAC13
AT3G08740	2654850	TTATT	-0.113552	0.00683613	-2.70472	0.275782	0.121142	0.0512286	0.249451	0.368125	0.171231	AT3G08740
AT3G07700	2460663	CCACA	-0.148793	0.0037819	-2.8958	3.23e-05	3.03e-05	3.45e-05	0.071169	0.201804	0.173502	SIA1
AT3G07700	2462134	ACACA	-0.203124	0.00214014	-3.07006	5.26e-05	3.85e-05	4.55e-05	0.2343	0.255588	0.11962	SIA1
AT3G09900	3036348	AAATG	-0.322219	0.00594906	-2.75058	0.0917961	0.208604	0.0461304	0.500155	0.363322	0.449712	ATRAB8E
AT3G08730	2652876	GAAAG	-0.209868	0.00788708	-2.65687	3.45e-05	3.57e-05	0.102991	0.279421	0.350873	0.102371	ATPK1
AT3G08730	2652260	AAAGC	-0.263551	0.000710819	-3.38537	2.63e-05	0.173072	5e-05	0.364	0.258947	0.340856	ATPK1
AT3G09860	3026815	AAAGA	-0.136573	0.000742826	-3.37326	0.0778788	0.113301	0.0680254	0.266776	0.219863	0.182284	AT3G09860
AT3G10090	3109927	CTAAA	-0.172451	0.00443166	-2.84568	0.131469	0.148483	2.56e-05	0.222082	0.3306	0.244648	AT3G10090
AT3G09390	2889539	TGATG	-0.0884442	0.00326214	-2.94189	0.421441	0.53658	0.415809	0.627703	0.484191	0.527268	ATMT-1
AT3G10405	3234622	TCAAG	-0.250284	0.00116237	-3.24796	0.209547	2.04e-05	2.94e-05	0.221084	0.42921	0.310155	AT3G10405
AT3G08590	2608653	AAAGT	-0.240979	0.00393224	-2.88355	0.552783	0.393061	0.351896	0.684193	0.744336	0.592149	IPGAM2
AT3G08590	2610066	AAAGA	-0.286091	0.000246158	-3.66622	0.711662	0.569374	0.702082	0.84143	0.999978	0.999983	IPGAM2
AT3G08590	2608526	CAATT	-0.199166	0.00304301	-2.96336	1.82e-05	0.12398	0.0657216	0.160793	0.282291	0.344133	IPGAM2
AT3G10060	3102581	GAAGG	-0.427994	1.14e-17	-8.55854	4.17e-05	5.88e-05	5.55e-05	0.349217	0.406253	0.528669	AT3G10060
AT3G09500	2917593	TCAGA	-0.0614886	0.00431319	-2.8543	0.0988947	0.150251	0.118164	0.237514	0.141374	0.172888	AT3G09500
AT3G09500	2917695	CAAAC	-0.0547535	0.00478528	-2.82114	0.0887959	0.114867	0.107474	0.193815	0.122984	0.158599	AT3G09500
AT3G10610	3319662	GGAAT	-0.292357	0.00201296	-3.08831	0.274687	0.487216	0.469684	0.655227	0.800824	0.652608	AT3G10610
AT3G10610	3319643	CCAAA	-0.113701	0.0015681	-3.16178	2.63e-05	0.0278399	3.7e-05	0.0795917	0.108838	0.180575	AT3G10610
AT3G09840	3022816	TGATG	-0.28513	0.000583041	-3.43938	0.489034	0.554537	0.596528	0.698751	0.796753	0.999986	ATCDC48
AT3G09840	3022764	CCACT	-0.270877	0.00044773	-3.51022	0.717946	0.356385	0.558913	0.746829	0.999985	0.699062	ATCDC48
AT3G09630	2953813	AAATG	-0.246788	0.000522708	-3.46884	0.379607	0.479907	0.368846	0.713906	0.662373	0.592446	SAC56
AT3G09630	2954747	CAAGA	-0.138976	0.000414982	-3.53037	0.0697814	0.133882	0.0908115	0.283988	0.208409	0.219006	SAC56
AT3G10350	3208769	CTACA	-0.445056	0.000475064	-3.49444	0.365929	0.191008	0.0958639	0.353928	0.999955	0.634086	AtGET3b
AT3G10770	3372399	TTAGC	-0.25487	0.00785057	-2.65843	0.219017	0.432607	0.179427	0.310526	0.697067	0.588067	AT3G10770
AT3G10770	3373036	TAATA	-0.267042	0.0070754	-2.69327	0.388087	0.500504	0.435656	0.666019	0.657971	0.801385	AT3G10770
AT3G10940	3422360	GGAAA	-0.233861	0.00409616	-2.87066	0.556518	0.741879	0.99996	0.999982	0.99998	0.999979	LSF2
AT3G10230	3164911	CCAAG	-0.0954058	0.00998004	-2.57652	2e-05	2.27e-05	5.26e-05	1.49e-05	0.154077	0.132221	AtLCY
AT3G10670	3336744	GCAGT	-0.408756	6.9e-05	-3.97979	0.182679	0.207886	0.0838179	0.649355	0.509448	0.541846	ABCI6
AT3G10670	3337247	CAACT	-0.248562	0.00892128	-2.61506	4.76e-05	0.0893137	0.152715	0.201358	0.239526	0.546879	ABCI6
AT3G10920	3418090	TCAGA	-0.124503	0.00291025	-2.97706	0.166517	0.109955	0.0554276	0.227283	0.266418	0.211708	ATMSD1
AT3G10920	3419731	CAAGA	-0.0665163	0.00409609	-2.87067	0.0320566	6.71e-06	0.0552254	0.099334	0.0937486	0.0937549	ATMSD1
AT3G09200	2823674	CAAGA	-0.0759357	0.00166192	-3.14482	0.0665262	0.139465	0.0605912	0.206301	0.117411	0.170678	AT3G09200
AT3G09200	2823628	CAAGC	-0.100448	0.003068	-2.96084	0.324848	0.570034	0.370014	0.653889	0.412655	0.499696	AT3G09200
AT3G10420	3241091	GAAGA	-0.0862158	0.00784494	-2.65867	2.7e-05	2.44e-05	3.57e-05	0.0761328	0.124754	0.057848	SPD1
AT3G10420	3241665	TGAAG	-0.0831344	0.00552373	-2.77479	2.22e-05	2.27e-05	3.23e-05	0.106344	0.0852802	0.0578561	SPD1
AT3G10420	3240564	CAACG	-0.0993253	0.00843155	-2.63428	3.7e-05	2.86e-05	4e-05	1.64e-05	0.0720497	0.226015	SPD1
AT3G11450	3605349	TCATT	-0.426015	0.000553494	-3.45344	0.745693	0.215108	0.392371	0.999964	0.999933	0.631319	ATGLSA1
AT3G08580	2606705	CCAGA	-0.083202	7.64e-05	-3.95544	0.0354058	0.0956911	0.0170105	0.177847	0.103864	0.116003	AAC1
AT3G08580	2606936	CCAGA	-0.0879237	0.0044756	-2.84254	0.0687818	0.196267	0.135085	0.283718	0.173939	0.206247	AAC1
AT3G08580	2606631	GGACG	-0.0389762	0.00179974	-3.12143	0.0345462	2.89e-06	0.011734	0.0370878	0.0849714	0.0411526	AAC1
AT3G10740	3361561	AAACT	-0.232395	0.00951667	-2.59291	0.200101	0.130116	0.0793742	0.420471	0.41783	0.268473	ARAF
AT3G11400	3580483	AGAAT	-0.0961399	0.00267501	-3.00281	0.0475856	1.49e-05	2.33e-05	0.0987474	0.17183	0.0654656	ATEIF3G1
AT3G11400	3579899	GCAGG	-0.179663	0.00863357	-2.62623	0.175377	0.249049	0.228031	0.347087	0.395268	0.44909	ATEIF3G1
AT3G11130	3484086	TTACC	-0.317119	0.00624629	-2.73456	0.0786855	0.121644	0.214553	0.106725	0.75227	0.507245	AtCHC1
AT3G11130	3482909	GGATG	-0.459008	6.41e-06	-4.51233	0.582964	0.725256	0.314661	0.999978	0.99995	0.999978	AtCHC1
AT3G12300	3922094	ATATT	-0.192439	0.0065842	-2.71717	5.55e-05	3.7e-05	4.17e-05	0.181247	0.191377	0.204829	AtBUG22
AT3G11510	3624866	AGATG	-0.0277702	0.000424861	-3.52414	3.91e-06	3.45e-06	5.75e-06	0.0165716	0.0424423	0.0243099	AT3G11510
AT3G12490	3960643	GCAAA	-0.105653	0.00174232	-3.13097	0.0210678	1.56e-05	2.04e-05	0.160157	0.0317623	0.146142	ATCYS6
AT3G12490	3961725	TGAGG	-0.177638	0.00463795	-2.83116	0.0701093	0.157687	0.0374754	0.326096	0.274779	0.197309	ATCYS6
AT3G11945	3780985	GCACC	-0.174068	0.00524025	-2.79188	2.7e-05	3.23e-05	3.85e-05	0.172334	0.14859	0.201377	ATHST
AT3G11930	3777385	TGACT	-0.0393595	0.00747146	-2.67507	0.011502	5.99e-06	8.62e-06	0.0652537	5.81e-06	0.0643356	AT3G11930
AT3G08940	2718633	ACACC	-0.0550319	0.0093748	-2.59808	0.253008	0.333864	0.272129	0.377643	0.309333	0.337121	LHCB4.2
AT3G08940	2718003	CCAGA	-0.077369	0.000113387	-3.86	0.0857815	0.188496	0.0727204	0.287383	0.145852	0.145869	LHCB4.2
AT3G08940	2718089	ATAGT	-0.127341	1.09e-08	-5.71604	0.547359	0.671355	0.591681	0.818487	0.663991	0.709941	LHCB4.2
AT3G11170	3500029	CAATT	-0.0912199	0.000143906	-3.80136	8.33e-06	9.17e-06	1.25e-05	0.0928568	0.0805785	0.100254	AtFAD7
AT3G12390	3943528	AAATG	-0.138772	0.0059689	-2.74949	0.0203308	0.201266	2.27e-05	0.283839	0.197806	0.156292	AT3G12390
AT3G12390	3943407	TGATC	-0.120794	0.00603252	-2.74601	0.0282881	0.110707	2.38e-05	0.11188	0.128328	0.261194	AT3G12390
AT3G12390	3943084	CAAAG	-0.129731	0.00861874	-2.62682	0.0270517	0.0827769	3.45e-05	0.199282	0.110885	0.188889	AT3G12390
AT3G12630	4012714	TCAGA	-0.264264	0.000896553	-3.32113	0.235241	0.243827	0.363029	0.438966	0.489689	0.706234	SAP5
AT3G12800	4063440	CAAAT	-0.129235	0.00108494	-3.26752	1.41e-05	0.0896129	2.27e-05	0.162352	0.192625	0.122376	DECR
AT3G12800	4063906	AGAAA	-0.139714	0.00325292	-2.94277	0.0584751	0.0240763	0.0878493	0.227459	0.225825	0.136259	DECR
AT3G11940	3778424	CCAGG	-0.0350588	0.00874954	-2.62169	0.0146693	0.0254258	0.0253112	0.0835285	0.0406442	0.0464101	AML1
AT3G11940	3778343	TGAAT	-0.0279057	0.00350705	-2.9194	0.0170392	0.0096568	3.79e-06	0.026859	0.053624	0.0299337	AML1
AT3G11710	3702324	TCAAT	-0.106007	0.00839499	-2.63576	1.85e-05	2.56e-05	0.0459883	0.132437	0.194528	0.0370868	ATKRS-1
AT3G11560	3641492	TTAAT	-0.201073	0.0069201	-2.70067	6.25e-05	4.35e-05	5.26e-05	0.041708	0.319197	0.242473	AT3G11560
AT3G12740	4051366	GGAAT	-0.341337	0.00684737	-2.70418	0.807043	0.408914	6.25e-05	0.860745	0.626998	0.752289	ALIS1
AT3G12740	4050894	CAAGA	-0.322479	0.00283253	-2.98535	0.136817	0.0515355	6.67e-05	0.338786	0.662622	0.154449	ALIS1
AT3G12930	4129643	AAAAC	-0.117042	0.00906824	-2.60947	1.64e-05	0.0781617	2.7e-05	0.276705	1.28e-05	0.152612	DG238
AT3G13720	4495187	CGAAA	-0.387181	0.00156008	-3.16327	0.411897	0.552301	6.67e-05	0.87231	0.693552	0.559944	PRA1.F3
AT3G13520	4409414	CTATA	-0.0362507	0.00287923	-2.98035	3.95e-06	3.8e-06	0.034096	0.0342108	0.0754069	0.0332381	AGP12
AT3G13110	4215158	GGAGC	-0.0859747	0.00328799	-2.93945	2.27e-05	2.78e-05	5e-05	0.0871333	0.0918992	0.078992	ATSERAT2;2
AT3G13110	4215879	CCACG	-0.195105	0.00112364	-3.25759	3.33e-05	0.0853792	5.55e-05	0.202472	0.281446	0.186865	ATSERAT2;2
AT3G13110	4215253	GGAAC	-0.156696	0.0048341	-2.81789	0.0940439	0.0358052	4.76e-05	0.23745	0.149086	0.21345	ATSERAT2;2
AT3G13570	4429465	TTAGA	-0.121789	0.00727217	-2.68412	3.33e-05	2.94e-05	5.26e-05	0.193353	0.0797001	0.0924277	At-SCL30A
AT3G13740	4505946	GAAAA	-0.265392	0.00723956	-2.68562	4.35e-05	3.57e-05	0.176115	0.287373	0.583422	0.101574	RNC4
AT3G13740	4506207	AAATA	-0.504635	1.3e-06	-4.84016	0.573958	0.672543	0.239473	0.999967	0.999944	0.999968	RNC4
AT3G13740	4505461	AAAGA	-0.198454	0.00973941	-2.58495	4.55e-05	3.23e-05	4.76e-05	0.148751	0.217087	0.229649	RNC4
AT3G13410	4362973	AGAAA	-0.0920439	0.00454503	-2.83763	1e-05	0.0209206	0.06288	0.116128	0.149727	0.0940873	AT3G13410
AT3G13410	4363088	GAAGA	-0.17637	0.000558545	-3.45098	0.1466	0.178934	1.47e-05	0.398083	0.164743	0.291831	AT3G13410
AT3G13410	4362605	ACAAT	-0.0423604	0.0093061	-2.6006	9.26e-06	1.02e-05	1.37e-05	0.0564018	8.2e-06	0.0707045	AT3G13410
AT3G13580	4434097	GAAGC	-0.0922948	0.00686273	-2.70343	0.013914	1.23e-05	2.27e-05	0.124438	0.0565653	0.10983	AT3G13580
AT3G13580	4433862	AGAAA	-0.156197	0.00960962	-2.58957	0.129761	0.130832	2.22e-05	0.195835	0.30785	0.225522	AT3G13580
AT3G14560	4889744	TGATT	-0.277724	0.00957858	-2.59068	6.25e-05	0.106319	0.106417	0.328574	0.392027	0.325369	AT3G14560
AT3G13930	4599946	TCATA	-0.144689	0.00251707	-3.02128	2.44e-05	3.33e-05	5.26e-05	0.0852196	0.175502	0.173457	MTE2-2
AT3G13930	4600181	ATAAG	-0.187199	0.00369711	-2.90291	0.103627	3.12e-05	5.26e-05	0.407797	0.0700998	0.187412	MTE2-2
AT3G14110	4676293	ATACC	-0.132735	0.00858037	-2.62834	0.0999885	0.0995915	0.0824282	0.246201	0.135535	0.298477	FLU
AT3G14600	4911620	CAAGA	-0.143506	0.00332663	-2.93582	0.148096	0.335828	0.231746	0.386226	0.382086	0.377878	AT3G14600
AT3G14230	4738223	GAAAG	-0.291141	0.00259912	-3.01156	0.64519	0.653679	0.654359	0.999974	0.999967	0.826711	RAP2.2
AT3G14230	4737806	CAAGA	-0.243779	0.00441563	-2.84683	0.130341	0.117962	0.100012	0.447701	0.271992	0.359961	RAP2.2
AT3G15356	5174525	TTAAG	-0.344468	0.00646331	-2.7233	0.601155	0.201833	0.483885	0.320397	0.999941	0.999938	AT3G15356
AT3G14660	4925853	GCACA	-0.170899	0.00645999	-2.72347	2.5e-05	3.57e-05	4.17e-05	0.140423	0.110476	0.261902	CYP72A13
AT3G13470	4391352	ACAAC	-0.0697815	0.00483415	-2.81788	2.5e-05	2.44e-05	2.78e-05	0.0806236	0.109412	0.0193863	Cpn60beta2
AT3G13470	4392426	GCAAA	-0.0557228	0.00478917	-2.82088	1.47e-05	1.79e-05	2.22e-05	0.115132	0.0520839	7.14e-06	Cpn60beta2
AT3G13470	4391350	TGACA	-0.101979	0.000756597	-3.3682	2.5e-05	2.5e-05	2.86e-05	0.15231	0.104229	0.0494753	Cpn60beta2
AT3G13470	4390242	AAAGA	-0.0853203	0.00866712	-2.62491	4.35e-05	3.33e-05	3.85e-05	0.168523	0.0223715	0.0651813	Cpn60beta2
AT3G13470	4389312	GGAAT	-0.19787	6.28e-05	-4.00198	5.55e-05	3.7e-05	5.55e-05	0.420014	1.79e-05	0.173727	Cpn60beta2
AT3G13470	4391754	ACAAA	-0.10727	0.000779085	-3.36012	0.0177215	2.33e-05	2.44e-05	0.145126	0.0506544	0.143798	Cpn60beta2
AT3G14310	4772285	ATACG	-0.148585	0.00700058	-2.69682	0.0203755	0.0275342	3.57e-05	0.16178	0.188721	0.143201	ATPME3
AT3G14310	4772292	CAAAA	-0.195526	0.00335015	-2.93364	0.0996086	0.0377653	3.03e-05	0.325802	0.16827	0.229911	ATPME3
AT3G14310	4774632	AAAAA	-0.330629	0.00020046	-3.71844	0.715951	0.784091	0.507953	0.99997	0.999952	0.999958	ATPME3
AT3G14310	4772632	TCAGA	-0.332959	0.00170449	-3.13741	0.200265	0.412402	0.325658	0.675881	0.564935	0.696386	ATPME3
AT3G13870	4567097	CAATT	-0.192055	0.00158493	-3.15867	3.57e-05	3.85e-05	5.55e-05	0.160365	3.33e-05	0.415897	GOM8
AT3G13870	4567136	CAATG	-0.176615	0.0030331	-2.96436	3.85e-05	4.17e-05	5.88e-05	0.251546	0.186695	0.0917442	GOM8
AT3G14210	4730765	TAAAG	-0.0768917	3.33e-05	-4.1494	1.85e-05	1.82e-05	2.5e-05	0.0710106	0.0846862	0.07504	ESM1
AT3G14210	4730939	ACAAG	-0.128272	2.54e-06	-4.70508	1.89e-05	0.0252939	2.63e-05	0.162755	0.0703222	0.177077	ESM1
AT3G14210	4730055	GAAAG	-0.270732	0.000504084	-3.47858	0.29754	0.396612	3.33e-05	0.452338	0.615099	0.438946	ESM1
AT3G14067	4659361	CAAAA	-0.106303	0.00866862	-2.62485	2.94e-05	4e-05	5.55e-05	0.228445	0.0197684	0.0708216	SASP
AT3G14067	4659165	TTAGA	-0.18195	0.00790442	-2.65613	0.0750515	0.0666937	0.0476621	0.344987	0.160848	0.229421	SASP
AT3G14067	4660387	AAACT	-0.362942	0.00475344	-2.82328	0.313661	0.62346	6.67e-05	0.651243	0.640434	0.734338	SASP
AT3G15630	5297545	TGAGC	-0.355089	0.00381711	-2.89289	0.612103	0.320609	4.76e-05	0.727483	0.58154	0.689005	AT3G15630
AT3G09260	2841047	GGAGA	-0.0692962	0.00246122	-3.02807	0.39678	0.440643	0.452557	0.518804	0.482221	0.496843	BGLU23
AT3G09260	2842126	AAAAA	-0.119221	1.18e-05	-4.38048	0.402343	0.316475	0.296835	0.465125	0.476484	0.431706	BGLU23
AT3G09260	2842375	AGATG	-0.0242173	0.00700221	-2.69674	0.0173992	0.044538	0.00900608	0.0557265	0.0393119	0.0485566	BGLU23
AT3G09260	2843629	AAACT	-0.0873916	0.000652634	-3.40874	0.381778	0.448197	0.352864	0.48842	0.550467	0.406128	BGLU23
AT3G14930	5021272	TAAGT	-0.0804207	0.0074261	-2.67711	2.08e-05	1.49e-05	2.08e-05	0.130342	1.54e-05	0.110961	HEME1
AT3G15900	5376997	ACAGA	-0.217492	0.00211832	-3.07312	6.25e-05	3.12e-05	5.88e-05	0.316346	0.336253	2.94e-05	AT3G15900
AT3G15900	5376460	CAAGA	-0.210779	0.00533382	-2.78615	3.85e-05	0.0439171	0.0945496	0.342369	0.177751	0.250723	AT3G15900
AT3G15353	5180928	GGAGG	-0.0722266	0.00199412	-3.09111	0.33995	0.481493	0.452666	0.580067	0.40486	0.505861	ATMT3
AT3G15353	5181381	CAAGA	-0.0894336	0.000128048	-3.83018	0.181984	0.294953	0.209418	0.414572	0.279065	0.261019	ATMT3
AT3G15810	5347959	GGATT	-0.0786073	0.00562283	-2.769	2.27e-05	3.03e-05	3.7e-05	0.10315	0.10662	0.0261415	AT3G15810
AT3G14990	5048644	TAACC	-0.118377	0.00755019	-2.67155	0.0921643	0.203053	0.144746	0.284953	0.179511	0.330631	AtDJ1A
AT3G16100	5460586	AGAAC	-0.113844	0.00790024	-2.6563	3.7e-05	3.45e-05	6.67e-05	0.145978	0.195677	1.56e-05	ATRAB7D
AT3G16190	5490526	GAAGA	-0.164459	0.00570737	-2.76414	0.0381896	2.94e-05	3.23e-05	0.209925	0.158237	0.163465	AT3G16190
AT3G16190	5489835	ACATG	-0.132446	0.00574156	-2.76219	2.5e-05	2.44e-05	3.03e-05	0.124816	0.0534942	0.219107	AT3G16190
AT3G16250	5508144	CCAGC	-0.179082	0.00877155	-2.62083	0.126523	0.154224	0.100353	0.344425	0.32726	0.246659	NDF4
AT3G16000	5431124	ATAGT	-0.248735	0.00971247	-2.5859	3.12e-05	4.55e-05	0.142237	0.438535	4.76e-05	0.449936	MFP1
AT3G16080	5455012	GGAAC	-0.0666321	0.00218788	-3.06347	0.0431798	0.0709922	7.25e-06	0.107358	0.10037	0.106348	AT3G16080
AT3G12780	4061292	ACAAC	-0.0444362	0.00559903	-2.77038	0.109995	0.0818379	0.023134	0.118469	0.0999457	0.129861	PGK1
AT3G12780	4061482	CAACA	-0.0544535	0.00289354	-2.97883	0.105337	0.129966	0.0832068	0.162619	0.150356	0.168895	PGK1
AT3G15450	5213601	GGAGG	-0.116179	0.00102688	-3.28306	0.367927	0.392178	0.347984	0.463954	0.478818	0.513854	AT3G15450
AT3G13750	4512804	CAATG	-0.192194	1e-05	-4.41621	1.27e-05	1.89e-05	4e-05	0.245954	0.0558747	0.274824	BGAL1
AT3G13750	4516156	AGACA	-0.150893	0.0010845	-3.26764	0.687653	0.640186	0.628885	0.816214	0.734109	0.859079	BGAL1
AT3G13750	4515460	CAAAA	-0.157634	0.00185665	-3.11225	0.756791	0.618083	0.59454	0.80883	0.757276	0.876211	BGAL1
AT3G16430	5582926	AAAAT	-0.253054	0.00769078	-2.66535	0.621445	0.536274	0.642164	0.791922	0.767151	0.99997	JAL31
AT3G16570	5645018	CGAGG	-0.104789	0.00620507	-2.73674	0.0206405	0.0306739	0.050791	0.177408	0.179311	0.0597526	ATRALF23
AT3G16570	5645286	TTAGA	-0.0705927	0.00402306	-2.87635	1.27e-05	1.3e-05	2.7e-05	0.045538	0.11776	0.0485326	ATRALF23
AT3G16780	5709027	TGAAA	-0.199575	8.29e-05	-3.93593	3.12e-05	2.56e-05	0.0474584	0.232634	0.223938	0.189669	RPL19B
AT3G17210	5882437	GAACC	-0.0504344	0.0086158	-2.62693	9.9e-06	9.62e-06	1.54e-05	0.02775	0.075013	0.0485753	ATHS1
AT3G17020	5803511	CTATG	-0.151631	0.000231917	-3.68144	1.39e-05	0.0731667	2.13e-05	0.267704	0.189495	0.0708963	AT3G17020
AT3G17100	5831830	GAAGT	-0.301808	0.0056784	-2.7658	0.708381	0.604588	0.541705	0.835283	0.999957	0.924858	AIF3
AT3G15730	5333083	CCAGA	-0.311229	0.00270608	-2.99929	0.471948	0.558478	0.208318	0.848407	0.657647	0.666377	PLD
AT3G16770	5706668	TGAGC	-0.217726	0.000969435	-3.29925	0.444163	0.250306	0.352638	0.459587	0.609492	0.631206	ATEBP
AT3G16770	5705784	AAATG	-0.163863	0.0078192	-2.65978	0.0331459	0.103451	0.171523	0.445469	0.110169	0.24407	ATEBP
AT3G16470	5597072	GGACA	-0.109823	0.00433641	-2.85259	2.17e-05	2.22e-05	3.45e-05	0.10937	0.0828028	0.137375	AtJAC1
AT3G16400	5567872	CAAGA	-0.0628958	0.00683974	-2.70455	5.81e-06	0.0356189	9.52e-06	0.0812761	0.0927479	0.0502975	ATMLP-470
AT3G16520	5619898	TTAGA	-0.172054	0.00493238	-2.81142	0.0915512	2.17e-05	0.0391716	0.301542	0.28131	0.0640535	UGT88A1
AT3G17240	5890318	GGAAG	-0.355073	0.000557544	-3.45147	0.375586	3.23e-05	0.211672	0.492708	0.567376	0.592427	mtLPD2
AT3G17240	5890285	TCACA	-0.298348	0.00947909	-2.59427	0.474635	0.553382	0.275138	0.839513	0.69228	0.666407	mtLPD2
AT3G15850	5359513	GGATT	-0.055551	0.00346279	-2.92336	0.0370927	0.0132668	8.85e-06	0.0530709	0.0933851	0.0705655	ADS3
AT3G16450	5589959	ATAAA	-0.102151	0.00469128	-2.8275	0.110454	0.0662188	0.0754588	0.151362	0.212025	0.195197	JAL33
AT3G17440	5970448	GAACT	-0.451117	0.000383688	-3.55106	0.701209	5.88e-05	0.684164	0.866507	0.999966	0.872308	ATNPSN13
AT3G16910	5773800	ATACT	-0.170021	0.0011053	-3.26225	4.17e-05	3.7e-05	5.55e-05	0.136491	0.235009	0.138696	AAE7
AT3G16910	5773243	AGAAG	-0.227388	0.00688979	-2.70212	3.12e-05	0.134169	0.125684	0.256423	0.275729	0.409896	AAE7
AT3G14415	4819466	CAAGA	-0.0526249	0.000467109	-3.49894	0.0316789	0.0540508	0.0317436	0.0914883	0.101967	0.0818929	GOX2
AT3G16420	5580523	CAAGA	-0.0587723	0.00424122	-2.85964	0.0663835	0.122165	0.097922	0.198006	0.130406	0.134376	JAL30
AT3G17040	5810560	CTAAG	-0.137403	0.0097168	-2.58575	3.12e-05	2.78e-05	4.35e-05	0.121308	0.137487	0.153518	HCF107
AT3G17040	5809364	GGATA	-0.166508	0.00233487	-3.04396	0.0170021	2.38e-05	3.33e-05	0.188738	0.206393	0.121453	HCF107
AT3G17650	6036770	TAAAA	-0.420996	0.00238392	-3.0377	6.25e-05	0.467725	0.294286	0.700771	0.324344	0.999947	PDE321
AT3G17790	6091032	GTAAC	-0.085887	0.00619709	-2.73717	3.7e-05	5.55e-05	6.67e-05	0.187093	1.79e-05	0.0707094	ATACP5
AT3G18410	6324387	ATATG	-0.0492653	0.00597318	-2.74925	1.49e-05	1.3e-05	1.56e-05	0.137123	7.94e-06	0.0107079	AT3G18410
AT3G18140	6213233	CAAAC	-0.338294	0.00380527	-2.89387	0.162395	0.365022	0.255172	0.429379	0.782742	0.58535	LST8-1
AT3G17820	6098815	TGATC	-0.186385	0.00468357	-2.82803	2.17e-05	0.095197	2.7e-05	0.245838	0.213717	0.194846	ATGSKB6
AT3G18130	6212341	TTATG	-0.0819271	0.0083856	-2.63614	3.12e-05	4e-05	3.33e-05	0.20532	1.79e-05	0.0405478	RACK1C
AT3G18390	6317648	TCAGA	-0.297685	0.00863025	-2.62636	4.17e-05	0.055581	0.285707	0.738685	0.303331	0.192368	EMB1865
AT3G17510	5989826	ACAGC	-0.32345	0.000384126	-3.55076	0.262085	0.601897	0.204876	0.747703	0.631554	0.65995	CIPK1
AT3G18820	6486017	CCAGA	-0.169444	0.00387551	-2.88812	0.0354443	0.197469	2.33e-05	0.294119	0.128291	0.318858	ATRAB7B
AT3G18680	6429227	TAACT	-0.189766	0.00924012	-2.60304	0.63967	0.999976	0.693472	0.902464	0.999976	0.999976	PUMPKIN
AT3G16460	5594345	ACAAG	-0.173327	0.00201789	-3.08759	0.0700328	0.261207	1.41e-05	0.551272	0.119851	0.180112	JAL34
AT3G16460	5593873	GTACC	-0.174759	0.00284542	-2.98396	0.779473	0.72443	0.6626	0.842955	0.999983	0.847843	JAL34
AT3G16460	5593960	TGACC	-0.180411	0.00141665	-3.19124	0.0557809	0.181936	1.52e-05	0.246416	0.208166	0.324384	JAL34
AT3G14420	4823780	AAATG	-0.0984418	3.24e-05	-4.15617	0.337302	0.435067	0.364281	0.569816	0.422986	0.439173	GOX1
AT3G18190	6233978	TTAAG	-0.169056	0.00199539	-3.09092	2.7e-05	5.55e-05	5.88e-05	0.0984261	0.0523086	0.356575	AT3G18190
AT3G19010	6556707	CTAAT	-0.266361	0.00952423	-2.59264	4.55e-05	0.166551	0.139999	0.406398	0.22595	0.473331	AT3G19010
AT3G17800	6091975	GGAAG	-0.259637	0.000688032	-3.3943	0.313479	0.180773	0.153995	0.50477	0.493702	0.428684	AT3G17800
AT3G17800	6092882	AGAGA	-0.187692	0.00107337	-3.27055	2.7e-05	0.168167	3.85e-05	0.284792	0.273315	0.173202	AT3G17800
AT3G17800	6092750	CAAGA	-0.063316	0.00937994	-2.59789	2.56e-05	1.85e-05	3.85e-05	0.0319485	0.113419	0.0446633	AT3G17800
AT3G19980	6964722	CAAAT	-0.385765	0.00739327	-2.67859	5e-05	0.515926	0.443776	0.744572	0.80705	0.565426	ATFYPP3
AT3G17390	5953499	AGAAA	-0.0455464	0.00501904	-2.80581	0.00681848	0.0123234	0.0300006	0.0285917	0.0752134	0.0819766	AtSAMS3
AT3G19480	6754516	TCATG	-0.30553	0.00419886	-2.86282	3.7e-05	0.132859	0.0613138	0.615836	0.408842	0.086122	3-PGDH
AT3G19710	6849221	TTATA	-0.0802714	0.000699337	-3.38984	2.5e-05	3.12e-05	5.26e-05	0.0583722	0.136423	0.046128	BCAT4
AT3G19710	6848682	CGACC	-0.169556	3.6e-07	-5.08873	2.56e-05	3.23e-05	5.55e-05	0.246499	0.0743914	0.187892	BCAT4
AT3G19710	6848087	GGAAC	-0.119278	1.27e-05	-4.36584	2.33e-05	3.12e-05	5.55e-05	0.121702	0.120896	0.115346	BCAT4
AT3G18780	6477145	CAATG	-0.118313	0.00732924	-2.6815	0.0657389	1.92e-05	2.27e-05	0.129691	0.124429	0.166601	ACT2
AT3G20230	7055999	CGAGG	-0.124033	0.00490107	-2.81347	0.0249389	0.0208777	3.12e-05	0.165158	0.177831	0.07496	AT3G20230
AT3G20230	7055970	GAAGT	-0.185739	0.00849392	-2.63178	0.0948544	0.253512	3.03e-05	0.260416	0.583256	0.0619417	AT3G20230
AT3G20230	7055905	GGAAA	-0.0917473	0.00701486	-2.69614	1.69e-05	1.59e-05	2.86e-05	0.0245412	0.175712	0.0750497	AT3G20230
AT3G18490	6348921	GGATT	-0.0771866	0.00444599	-2.84465	2.86e-05	4.17e-05	5.26e-05	0.0201789	0.110616	0.100888	ASPG1
AT3G18490	6350027	CCAGT	-0.129802	5.57e-05	-4.03018	2.27e-05	3.23e-05	3.45e-05	0.114979	0.144073	0.130444	ASPG1
AT3G20310	7085992	GGATA	-0.233705	0.00910144	-2.60822	3.57e-05	0.139532	0.0798399	0.162715	0.356051	0.401756	ATERF-7
AT3G18890	6513712	GGAAA	-0.189956	0.00178881	-3.12322	4.35e-05	0.0725667	3.85e-05	0.113459	0.254361	0.274697	AtTic62
AT3G18890	6514541	ATACA	-0.187342	0.00626519	-2.73357	3.45e-05	0.192985	0.0477559	0.226501	0.267327	0.308975	AtTic62
AT3G20670	7229583	AGAAC	-0.119353	0.00124066	-3.22936	2.63e-05	2.5e-05	2.56e-05	0.199661	0.112788	0.0456883	HTA13
AT3G20790	7270369	GGACC	-0.177756	0.00469511	-2.82724	4.17e-05	3.03e-05	6.67e-05	0.204431	0.187566	0.141409	AT3G20790
AT3G20000	6969034	CTACA	-0.147527	0.00369062	-2.90346	3.03e-05	0.0308399	3.33e-05	0.289846	0.128656	0.0549825	TOM40
AT3G19760	6863851	CGATA	-0.149592	0.00154826	-3.16548	3.45e-05	2.17e-05	4.35e-05	0.119969	0.202423	0.126483	EIF4A-III
AT3G19450	6745140	TAAAA	-0.163136	0.00364758	-2.90713	0.11778	0.180648	0.0434549	0.318574	0.285515	0.227201	ATCAD4
AT3G20050	6998376	CAAGA	-0.159546	0.0045141	-2.83981	2.5e-05	0.0858015	3.85e-05	0.280302	0.151411	0.13279	ATTCP-1
AT3G20050	7001307	CCAAC	-0.153076	0.00357324	-2.91357	4.17e-05	2.56e-05	5e-05	0.192313	0.119987	0.147046	ATTCP-1
AT3G20050	6998442	GTAGC	-0.1434	0.00389145	-2.88683	0.0718844	1.96e-05	3.03e-05	0.203768	0.113678	0.184687	ATTCP-1
AT3G20390	7110236	GCAAC	-0.0588951	0.00379087	-2.89506	0.0253913	8.47e-06	1.67e-05	0.0891639	0.0208913	0.0920466	RidA
AT3G20390	7110226	AGAAC	-0.133165	0.00760981	-2.66891	0.243992	0.236201	1.72e-05	0.278959	0.402495	0.198251	RidA
AT3G22210	7839130	CCAAA	-0.0802998	0.0034742	-2.92233	0.0333639	0.0374674	2.13e-05	0.0627959	0.134802	0.114155	AT3G22210
AT3G22210	7839070	CAAAA	-0.0923912	0.0092893	-2.60122	0.0391965	0.0968286	2.63e-05	0.144272	0.130732	0.138221	AT3G22210
AT3G21200	7437828	ACAAG	-0.187865	0.00186726	-3.11057	1.89e-05	0.144586	2.38e-05	0.362338	0.247444	0.0984412	GBP
AT3G19820	6881438	TCAGA	-0.212388	0.00955045	-2.59169	0.323901	0.289466	0.245593	0.573236	0.513612	0.409276	CBB1
AT3G20820	7282022	AAAAT	-0.245989	0.00511415	-2.79975	0.600798	0.4961	0.241493	0.628127	0.806524	0.641706	AT3G20820
AT3G22600	8006802	AGACG	-0.133587	0.000166568	-3.76497	2.38e-05	2.22e-05	3.23e-05	0.176898	0.0790167	0.144924	LTPG5
AT3G21690	7641297	CCAAC	-0.390926	3.66e-05	-4.12795	0.0571382	3.33e-05	0.103326	0.389811	0.479251	0.464214	AT3G21690
AT3G21690	7641996	TTAAG	-0.308997	0.000449102	-3.50941	0.108733	3.03e-05	0.11024	0.125977	0.478274	0.541743	AT3G21690
AT3G21865	7701376	TGAAA	-0.101828	0.00586802	-2.75507	2.33e-05	2.22e-05	3.45e-05	0.0990116	0.10512	0.101432	PEX22
AT3G21865	7702475	TGAAG	-0.113759	0.00685299	-2.70391	3.45e-05	2.33e-05	3.45e-05	0.188392	0.0987121	0.0542642	PEX22
AT3G22620	8009320	GCACC	-0.20291	0.000361289	-3.56686	2.94e-05	2.86e-05	4e-05	0.191757	0.126675	0.290395	AT3G22620
AT3G20770	7262215	GAAGC	-0.359056	0.00906337	-2.60965	0.482081	0.5721	0.188858	0.999952	0.751637	0.568617	AtEIN3
AT3G20770	7261145	TCATG	-0.169991	0.0074336	-2.67677	0.93268	0.67624	0.881006	0.999966	0.999967	0.999967	AtEIN3
AT3G20770	7261549	AAAAG	-0.334951	0.000296813	-3.61807	0.468266	0.999958	0.526778	0.999952	0.999944	0.999958	AtEIN3
AT3G20770	7261120	CCAGA	-0.255572	0.00393978	-2.88294	0.0308203	4e-05	5e-05	0.471931	4.17e-05	0.325654	AtEIN3
AT3G22320	7892073	TCAAA	-0.0738473	0.00350628	-2.91947	2.33e-05	1.75e-05	2.38e-05	0.0792129	0.0876647	0.0547288	ATRPABC24.3
AT3G22320	7891513	GAACT	-0.0803394	0.00168586	-3.14063	2.04e-05	1.56e-05	2.27e-05	0.0618021	0.11932	0.0599549	ATRPABC24.3
AT3G22320	7891280	ATACA	-0.287557	0.000298747	-3.61638	0.495102	0.138137	0.538866	0.626845	0.707659	0.700271	ATRPABC24.3
AT3G21055	7376919	GGAGG	-0.0851963	0.000179955	-3.74561	0.467961	0.525826	0.462732	0.60548	0.562604	0.544023	PSBTN
AT3G22230	7844258	CGACT	-0.111084	0.00190805	-3.10418	0.603493	0.430771	0.490091	0.562217	0.680043	0.615347	AT3G22230
AT3G21670	7628216	GAATC	-0.181303	0.000303433	-3.61235	4e-05	5.55e-05	6.25e-05	0.116849	0.23473	0.192487	AtNPF6.4
AT3G21670	7627496	TCACA	-0.0949043	0.00479305	-2.82062	2.44e-05	4.35e-05	5.26e-05	1.39e-05	0.130006	0.154814	AtNPF6.4
AT3G21670	7626955	TAAGG	-0.157827	0.00608186	-2.74333	1.92e-05	0.16716	4.35e-05	0.212726	0.225818	0.202158	AtNPF6.4
AT3G21670	7628206	CAACG	-0.126398	0.00411661	-2.86908	4.35e-05	5.55e-05	6.67e-05	0.163865	0.187704	0.0277893	AtNPF6.4
AT3G21670	7626793	TAAAA	-0.199045	0.00405404	-2.87393	0.125791	5e-05	5.88e-05	0.375824	0.21041	0.136801	AtNPF6.4
AT3G21670	7627395	AGACG	-0.0846172	0.00730617	-2.68256	2.38e-05	4e-05	6.25e-05	0.121356	0.0760921	0.0565297	AtNPF6.4
AT3G21670	7627375	CAACG	-0.160959	0.00538999	-2.78275	0.0887004	4e-05	0.041681	0.328988	0.0768027	0.207507	AtNPF6.4
AT3G22840	8084702	GGAAC	-0.227051	0.00291583	-2.97648	0.242188	0.222403	0.22282	0.499986	0.392582	0.475997	ELIP
AT3G22840	8084503	AAACT	-0.240117	0.00100305	-3.28967	0.192943	0.113398	5.26e-05	0.391318	0.281393	0.354032	ELIP
AT3G22200	7838407	GAACA	-0.108292	0.00140879	-3.19284	2.27e-05	2.38e-05	2.44e-05	0.085764	0.145637	0.0935448	GABA-T
AT3G22200	7835833	AAACA	-0.123668	0.00626673	-2.73349	4.35e-05	4e-05	3.23e-05	0.0827731	0.288328	1.96e-05	GABA-T
AT3G23030	8180913	CTAGT	-0.146871	0.00610652	-2.74201	0.0398128	1.33e-05	0.0297635	0.190842	0.319345	1.52e-05	IAA2
AT3G23600	8474868	CCATT	-0.0747531	0.00334456	-2.93416	8.85e-06	0.0538849	1.32e-05	0.0853287	0.108273	0.0845647	AT3G23600
AT3G23600	8473972	TGATA	-0.0924211	0.000111218	-3.86472	0.0133979	1e-05	1.41e-05	0.0998926	0.0700822	0.120711	AT3G23600
AT3G23000	8172755	GGAAG	-0.243593	5.43e-07	-5.0105	2.94e-05	2.86e-05	4.35e-05	0.368698	0.362168	1.43e-05	ATSR2
AT3G23000	8172834	AAACA	-0.166855	0.00554598	-2.77348	2.7e-05	2.86e-05	0.161774	0.27625	0.228343	0.157801	ATSR2
AT3G23000	8173537	TGATT	-0.104716	0.00289001	-2.9792	3.12e-05	3.33e-05	5.55e-05	0.216755	1.3e-05	0.0975012	ATSR2
AT3G23000	8172629	GCACC	-0.105047	0.00249461	-3.02399	2.94e-05	2.86e-05	4.35e-05	0.0847214	0.157785	0.0727366	ATSR2
AT3G23000	8172670	CCAGC	-0.157833	0.00262995	-3.00797	0.0848576	3.12e-05	3.7e-05	0.182626	0.0599588	0.31584	ATSR2
AT3G23000	8172915	TCAAG	-0.128519	0.0022112	-3.06029	0.0277894	3.03e-05	4e-05	0.196324	0.14198	0.075114	ATSR2
AT3G23000	8173137	GTAAC	-0.0920501	0.00283362	-2.98523	2.33e-05	2.63e-05	3.7e-05	0.0805015	0.107246	0.0884898	ATSR2
AT3G23620	8481604	AAAAC	-0.321618	0.00335418	-2.93326	0.275183	0.476445	4.35e-05	0.601905	0.588934	0.525687	ARPF2
AT3G23050	8196128	TGAAT	-0.0928816	0.000446353	-3.51104	7.19e-06	8.13e-06	0.0363601	0.123878	0.0660172	0.125125	AXR2
AT3G24100	8703320	GGAAA	-0.164764	0.00887025	-2.61701	0.207027	0.148909	0.158523	0.38085	0.279252	0.348651	AT3G24100
AT3G24570	8966717	TCATT	-0.159131	0.00536664	-2.78416	5.26e-05	3.7e-05	5.88e-05	0.137328	0.254979	0.0852355	AT3G24570
AT3G24590	8970965	TGATG	-0.258042	0.000282745	-3.63062	0.0577206	5e-05	4e-05	0.465844	0.275543	0.0905491	PLSP1
AT3G25220	9183782	TTAAC	-0.233546	0.0031388	-2.95381	0.524726	0.197796	2.44e-05	0.37667	0.565981	0.480534	FKBP15-1
AT3G25230	9190696	CCAAT	-0.10639	0.00250482	-3.02276	5.26e-05	6.25e-05	6.25e-05	0.0936093	0.115113	0.110625	ATFKBP62
AT3G25230	9191011	AAACA	-0.301717	0.00331581	-2.93683	0.495378	5.26e-05	6.67e-05	0.570028	0.504739	0.32588	ATFKBP62
AT3G25530	9273519	AGATA	-0.0987998	0.00821035	-2.64329	1.64e-05	0.0483273	2.86e-05	0.106896	0.0989621	0.138914	ATGHBDH
AT3G25530	9273472	CCATG	-0.0766078	0.00380888	-2.89357	1.45e-05	1.89e-05	2.7e-05	0.0760799	0.103646	0.0501582	ATGHBDH
AT3G22960	8141367	AGAGA	-0.207345	0.00725657	-2.68483	0.35664	0.308167	0.339199	0.493616	0.54157	0.590853	PKP-ALPHA
AT3G25717	9375233	TAAAA	-0.194756	0.00858506	-2.62815	0.199981	3.03e-05	3.33e-05	0.199406	0.316863	0.268044	DVL6
AT3G25760	9404700	AAACT	-0.275664	0.00309773	-2.95787	5.55e-05	4.55e-05	6.67e-05	4.35e-05	0.198594	0.628522	AOC1
AT3G23990	8669903	TGATG	-0.153025	0.00396267	-2.88112	4e-05	6.25e-05	5.55e-05	0.288481	0.125593	0.0451597	HSP60
AT3G25470	9233558	AGATG	-0.213804	0.000728484	-3.37863	4.55e-05	3.33e-05	4.76e-05	0.164528	0.382591	0.0944183	AT3G25470
AT3G24430	8869463	GAACT	-0.154919	0.00704257	-2.69482	0.086842	1.89e-05	3.23e-05	0.232376	0.139802	0.179474	HCF101
AT3G24430	8869012	GCAAA	-0.113013	0.00495402	-2.81001	1.79e-05	1.79e-05	2.86e-05	0.163637	0.121881	0.0535854	HCF101
AT3G24170	8729603	AAACA	-0.048668	0.00413236	-2.86788	1.18e-05	1.52e-05	2.94e-05	0.0946705	7.94e-06	0.0513818	ATGR1
AT3G24170	8732744	AGACA	-0.0570294	0.00642438	-2.7253	1.79e-05	1.85e-05	3.45e-05	0.0517135	0.0494499	0.0699957	ATGR1
AT3G24170	8732777	GGAAG	-0.052354	0.00978612	-2.5833	1.79e-05	1.85e-05	3.57e-05	7.04e-06	1.06e-05	0.157117	ATGR1
AT3G24170	8731270	ATATA	-0.0425869	0.00960699	-2.58966	1.23e-05	1.54e-05	2.78e-05	5.52e-06	0.0390818	0.088729	ATGR1
AT3G24170	8729606	AGAAA	-0.107179	0.000456473	-3.50508	1.35e-05	0.0420928	3.03e-05	0.110038	0.119618	0.13402	ATGR1
AT3G24170	8731891	ACAAA	-0.0727582	0.0082371	-2.64219	0.0325837	1.75e-05	3.23e-05	0.101182	0.0695543	0.0801719	ATGR1
AT3G23820	8605273	AAAAA	-0.161591	0.00642495	-2.72527	0.104679	3.33e-05	5e-05	0.24051	0.234959	0.114066	GAE6
AT3G23820	8604913	AAACC	-0.117696	0.000761305	-3.36649	1.49e-05	2.08e-05	2.56e-05	0.238854	0.114285	1.05e-05	GAE6
AT3G24830	9064603	CGAAT	-0.0885373	0.000648465	-3.41049	0.0358401	0.15065	0.0497723	0.218504	0.148069	0.1353	AT3G24830
AT3G23810	8589196	CAAGA	-0.0614833	0.00023301	-3.68024	1.25e-05	1.35e-05	2.56e-05	0.020592	0.0894906	0.074419	ATSAHH2
AT3G23810	8589461	TAATC	-0.0809691	0.00928951	-2.60121	0.0493422	0.0341269	2.86e-05	0.134437	0.110827	0.0811417	ATSAHH2
AT3G25660	9339900	GGACT	-0.351589	9.75e-05	-3.89677	4e-05	0.131485	0.0756902	0.622395	0.261131	0.378456	AT3G25660
AT3G25660	9339830	AAATG	-0.197221	0.00101288	-3.28693	3.85e-05	3.45e-05	4e-05	0.237394	0.154001	0.200381	AT3G25660
AT3G25800	9424031	TGAGC	-0.307467	0.00660015	-2.71637	0.272602	5.26e-05	6.25e-05	0.604374	0.271527	0.319218	PDF1
AT3G27050	9978794	GGACA	-0.130043	0.00534455	-2.7855	2.44e-05	0.0486529	5.88e-05	0.145735	0.255868	0.0372608	AT3G27050
AT3G26980	9946747	TCAAG	-0.525421	9.5e-06	-4.42826	6.25e-05	4.76e-05	0.331415	0.513608	0.717938	0.676241	MUB4
AT3G26510	9712140	TAAAT	-0.260584	0.00044352	-3.51273	0.324197	0.147882	0.190025	0.562263	0.483287	0.398305	AT3G26510
AT3G27080	9985720	CCAGA	-0.445781	0.000651047	-3.40941	0.235203	0.330961	6.67e-05	0.999963	0.352275	0.551335	TOM20-3
AT3G27080	9985195	AGACT	-0.140896	0.00869863	-2.62368	3.12e-05	3.7e-05	3.85e-05	0.290832	0.131942	2.17e-05	TOM20-3
AT3G25520	9270017	ACAAG	-0.113035	0.00080634	-3.35061	0.261671	0.519671	0.344261	0.625079	0.390651	0.448976	ATL5
AT3G26780	9849121	AAACC	-0.272075	0.00953264	-2.59234	4.76e-05	3.7e-05	0.249155	0.460194	0.262128	0.343142	MEF14
AT3G26710	9814729	TGAAT	-0.238301	0.0043574	-2.85106	0.202937	0.229745	0.176995	0.46914	0.369155	0.486284	CCB1
AT3G26710	9813835	TTATC	-0.0908211	0.00400813	-2.87752	0.0207182	0.073541	1.22e-05	0.0824016	0.191334	0.0929988	CCB1
AT3G27340	10122760	AAACC	-0.114249	0.00505804	-2.80331	4.17e-05	2.94e-05	4.76e-05	0.0848239	0.215339	0.0427046	AT3G27340
AT3G27340	10121384	CTATT	-0.151856	0.000537078	-3.46155	4.35e-05	3.57e-05	4.76e-05	0.178136	0.173172	0.104387	AT3G27340
AT3G27340	10122592	CTACG	-0.191098	4.8e-05	-4.06508	3.45e-05	3.23e-05	4.35e-05	0.232924	0.206995	0.133486	AT3G27340
AT3G27160	10017583	CAAAT	-0.0917898	0.00542471	-2.78067	0.127209	0.0328168	0.13842	0.195211	0.165286	0.213318	GHS1
AT3G27160	10018808	TGAGG	-0.0598084	0.000450857	-3.50837	0.0262277	0.0382092	6.33e-06	0.083504	0.0740703	0.086294	GHS1
AT3G27890	10351672	GTACT	-0.109734	0.000870133	-3.32946	1.82e-05	2.22e-05	3.33e-05	0.065803	0.189793	0.0736784	NQR
AT3G25920	9491289	TCAGA	-0.11089	0.001375	-3.19985	0.302197	0.226299	0.235684	0.426308	0.329728	0.340815	RPL15
AT3G27060	9979950	CTATA	-0.109513	0.00479193	-2.8207	2.63e-05	0.0509918	3.85e-05	0.0229495	0.213909	0.142736	ATTSO2
AT3G27060	9979890	TGAAT	-0.259184	0.00409328	-2.87088	0.139189	0.392667	0.196946	0.548465	0.545986	0.411902	ATTSO2
AT3G27350	10127423	TCAAG	-0.125537	0.00287525	-2.98077	6.25e-05	3.23e-05	6.25e-05	0.0567412	0.224773	0.0952549	AT3G27350
AT3G26570	9756754	GGAAT	-0.219793	0.00172525	-3.13386	0.164606	0.127637	0.0580817	0.493526	0.36264	0.153536	ORF02
AT3G26570	9756429	TTATC	-0.160531	0.000254502	-3.65769	2.44e-05	2.5e-05	3.57e-05	0.042985	0.195468	0.243226	ORF02
AT3G27740	10282076	TCAAG	-0.184642	0.00435275	-2.8514	2.86e-05	2.38e-05	0.106683	0.271894	0.193151	0.195617	CARA
AT3G27430	10155250	CAACT	-0.22855	0.00768108	-2.66578	4.17e-05	5.55e-05	6.25e-05	0.281085	0.282287	0.122437	PBB1
AT3G27430	10153648	ATATT	-0.197243	8.36e-05	-3.93388	1.47e-05	2.17e-05	3.03e-05	0.119917	0.292057	0.17982	PBB1
AT3G27820	10317528	GGAAA	-0.247007	0.00860662	-2.6273	0.542702	0.61121	2.94e-05	0.651612	0.6747	0.568651	ATMDAR4
AT3G27240	10056583	GAACC	-0.0641347	0.00467505	-2.82861	2.22e-05	3.12e-05	3.7e-05	0.0210808	0.090812	0.0806017	AT3G27240
AT3G28900	10904396	TTACC	-0.108494	0.00342809	-2.92649	0.0530882	0.104694	1.69e-05	0.109493	0.250448	0.123341	AT3G28900
AT3G25690	9355595	GTAGG	-0.374318	2.13e-07	-5.18784	3.33e-05	3.23e-05	4.35e-05	0.406751	0.348451	0.367861	AtCHUP1
AT3G25690	9355057	AAAAA	-0.219936	0.0088911	-2.61621	3.45e-05	0.294211	3.7e-05	0.39813	0.278792	0.277169	AtCHUP1
AT3G25690	9356573	TGATT	-0.1232	0.00938551	-2.59768	1.52e-05	1.67e-05	0.118424	0.144763	0.149765	0.193528	AtCHUP1
AT3G25690	9355381	TTAAG	-0.113492	0.00559643	-2.77054	2.86e-05	2.7e-05	3.03e-05	1.72e-05	0.250777	0.0897682	AtCHUP1
AT3G25690	9357707	ACAAT	-0.0749443	0.00283972	-2.98458	1.14e-05	1.35e-05	1.61e-05	0.0910003	0.0530454	0.0808283	AtCHUP1
AT3G28715	10780427	TCATT	-0.198647	0.006837	-2.70468	0.113368	0.0526884	0.0467245	0.251866	0.103156	0.453698	AT3G28715
AT3G29250	11193906	GAATC	-0.172595	0.00308215	-2.95942	0.999974	0.789801	0.692359	0.999978	0.99997	0.999971	AtSDR4
AT3G29250	11193710	TGAAT	-0.205307	0.00683177	-2.70494	0.504436	0.722907	0.999974	0.999977	0.843297	0.999964	AtSDR4
AT3G27925	10367320	TGATA	-0.359324	3.42e-05	-4.14383	0.228555	0.281166	0.308543	0.546346	0.68324	0.666649	DEG1
AT3G28940	10969063	CAAAG	-0.0611219	0.00198352	-3.09269	1.2e-05	9.71e-06	1.39e-05	0.0204348	0.145595	0.0173719	AT3G28940
AT3G29350	11265417	TCACT	-0.119657	0.00678412	-2.70726	4e-05	4.17e-05	5.88e-05	0.101445	0.0705697	0.187097	AHP2
AT3G29350	11264698	TAAGA	-0.286387	0.00671582	-2.71062	0.682831	0.55157	0.253082	0.74384	0.841729	0.761075	AHP2
AT3G29350	11264692	CTACG	-0.388398	2.23e-06	-4.73163	0.283829	3.45e-05	4.55e-05	0.363408	0.479764	0.60593	AHP2
AT3G28710	10773475	GCAGC	-0.256728	0.000875029	-3.3279	0.265853	0.324129	0.230349	0.367748	0.616645	0.606122	AT3G28710
AT3G29185	11155118	CAACT	-0.273515	0.00765623	-2.66687	0.419147	0.192869	0.269966	0.499475	0.573525	0.629526	BFA1
AT3G43520	15407610	CGAAG	-0.146111	0.00102992	-3.28222	2e-05	3.57e-05	4e-05	0.208339	0.0906751	0.139413	AT3G43520
AT3G43520	15406159	CTACT	-0.211299	0.000798406	-3.35335	3.03e-05	4.76e-05	5.88e-05	0.184637	0.284077	0.165319	AT3G43520
AT3G43520	15407307	CCAGA	-0.203043	0.00284818	-2.98367	0.0493546	4.76e-05	5.55e-05	0.247882	0.123258	0.287447	AT3G43520
AT3G44020	15801411	CAACT	-0.352008	0.00306876	-2.96076	0.0773757	0.106259	6.67e-05	0.367846	0.286109	0.585771	AT3G44020
AT3G43720	15615408	ATAAA	-0.0609082	0.007071	-2.69348	2.27e-05	1.82e-05	2.56e-05	0.0536518	0.115531	0.0136082	LTPG2
AT3G42790	14878332	GAAAT	-0.155148	0.000997434	-3.29125	0.835193	0.808792	0.890517	0.999986	0.999978	0.999984	AL3
AT3G42790	14879033	CCAGA	-0.228191	0.000385141	-3.55006	0.0261557	2.04e-05	3.33e-05	0.173842	0.37532	0.161621	AL3
AT3G44620	16194165	GAAGA	-0.147537	0.007811	-2.66013	3.33e-05	0.0341096	5.88e-05	0.156966	0.133586	0.186259	AT3G44620
AT3G44620	16195120	GGAGC	-0.290509	0.00767394	-2.66609	0.374225	0.138717	0.554314	0.618472	0.662516	0.657794	AT3G44620
AT3G42050	14229022	ATATC	-0.0909708	0.00523856	-2.79199	0.02914	1.69e-05	2.08e-05	0.115558	0.0615426	0.124989	AT3G42050
AT3G42050	14229945	ATAGA	-0.178899	0.00295639	-2.97224	0.0405514	0.114168	0.0766954	0.209212	0.286353	0.272546	AT3G42050
AT3G42050	14229324	ATAAA	-0.0739101	0.00645729	-2.72361	1.08e-05	1.75e-05	2.22e-05	0.150447	0.0240232	0.0473108	AT3G42050
AT3G29360	11268100	CCACA	-0.229356	0.00481611	-2.81908	3.12e-05	3.23e-05	0.155052	0.330056	0.309633	0.203495	UGD2
AT3G44590	16164310	TGATG	-0.0770568	0.00234485	-3.04267	1.75e-05	1.89e-05	3.23e-05	0.0923433	0.0693578	0.0695381	AT3G44590
AT3G45210	16557740	GCAAC	-0.168286	0.00557997	-2.77149	5.88e-05	3.7e-05	6.67e-05	0.16817	0.218857	0.117995	AT3G45210
AT3G45210	16557442	TTAGT	-0.335678	0.00480506	-2.81982	4.76e-05	0.927002	0.74083	0.999977	0.805783	0.869156	AT3G45210
AT3G45050	16477239	TTAAG	-0.128986	0.00708947	-2.69261	3.12e-05	3.85e-05	4.17e-05	0.104237	0.171594	0.11124	AT3G45050
AT3G45160	16533856	GCAAG	-0.121133	0.000191099	-3.7305	1.41e-05	1.1e-05	1.85e-05	9.09e-06	0.363425	9.62e-06	AT3G45160
AT3G44750	16299390	AAAGT	-0.100403	0.00995106	-2.57753	2.27e-05	1.92e-05	0.0516625	0.143769	0.102562	0.106583	ATHD2A
AT3G45930	16883465	ACAAC	-0.0844945	0.00628813	-2.73237	2.27e-05	2.5e-05	5e-05	0.0581071	0.108665	0.0868095	AT3G45930
AT3G44990	16447491	CCAAC	-0.134655	5.38e-05	-4.03842	3.33e-05	4.55e-05	4.76e-05	0.134804	0.158604	0.110685	AtXTH31
AT3G44990	16447936	TCAAA	-0.0870207	0.00362923	-2.90871	3.7e-05	5e-05	4.76e-05	0.101455	0.117533	0.0422079	AtXTH31
AT3G44990	16447806	GAAGA	-0.225185	2.04e-07	-5.19607	3.45e-05	4.76e-05	4.76e-05	0.194818	0.23759	0.243277	AtXTH31
AT3G44990	16447508	AAAGC	-0.0626717	0.00949688	-2.59363	3.7e-05	4.55e-05	4.76e-05	0.0363088	0.0515391	0.100297	AtXTH31
AT3G44330	16010795	ACAAG	-0.326461	0.00569698	-2.76473	0.590231	0.370971	4.76e-05	0.99997	0.444637	0.496026	AT3G44330
AT3G45300	16622036	AGAGA	-0.192347	0.00363371	-2.90832	0.915948	0.70722	0.732512	0.999978	0.999963	0.93278	ATIVD
AT3G45300	16624213	AAACT	-0.319655	0.00702102	-2.69585	0.188668	0.177712	0.0507358	0.522943	0.486566	0.366572	ATIVD
AT3G32980	13526512	ACACC	-0.0731855	0.00923258	-2.60332	0.121563	0.177083	0.0570935	0.197235	0.16678	0.211282	AT3G32980
AT3G32980	13527066	ACAAG	-0.124523	0.0031224	-2.95542	0.268465	0.45311	0.250537	0.605446	0.287213	0.453023	AT3G32980
AT3G44890	16387656	CAAGA	-0.112192	0.00432743	-2.85325	0.150559	0.250999	0.123737	0.286867	0.219371	0.355632	RPL9
AT3G44890	16388377	TAATA	-0.143412	0.00143781	-3.18695	0.308756	0.366518	0.261404	0.445711	0.394352	0.526852	RPL9
AT3G45780	16822109	TGAAG	-0.375195	0.000364209	-3.56475	0.253502	0.0825642	5.55e-05	0.202616	0.611764	0.647328	JK224
AT3G46000	16907556	AAATC	-0.232476	0.00377072	-2.89673	0.39315	0.382567	0.22894	0.507313	0.733006	0.461766	ADF2
AT3G46000	16907648	CAACT	-0.155541	0.00938005	-2.59788	0.60081	0.768205	0.707922	0.902953	0.70697	0.933637	ADF2
AT3G26520	9723541	CCACT	-0.0641529	0.0070828	-2.69293	0.492043	0.519308	0.496682	0.613908	0.507494	0.57909	GAMMA-TIP2
AT3G26520	9723690	AAACA	-0.110528	1.83e-06	-4.77155	0.339526	0.454398	0.343526	0.573893	0.497747	0.397395	GAMMA-TIP2
AT3G26520	9723674	GGAGT	-0.0914812	1.64e-05	-4.30869	0.686866	0.665847	0.648293	0.773086	0.76851	0.733853	GAMMA-TIP2
AT3G30390	11978302	AAAGA	-0.0832438	0.00520637	-2.79398	0.0186517	1.49e-05	2.22e-05	0.148581	0.068444	0.0513951	AT3G30390
AT3G46540	17134792	AGAAA	-0.301797	0.000252495	-3.65972	6.25e-05	3.45e-05	5.88e-05	0.281387	0.319419	0.304741	AT3G46540
AT3G46540	17134591	CGAGG	-0.285319	0.00777377	-2.66174	0.229276	3.33e-05	0.144097	0.412633	0.254275	0.562456	AT3G46540
AT3G46540	17134621	GAAGA	-0.367314	0.000125651	-3.83483	6.25e-05	0.179674	5.26e-05	0.559081	0.311806	0.410845	AT3G46540
AT3G46630	17182207	ACAGT	-0.343216	0.00536643	-2.78417	5e-05	0.723926	0.654434	0.79401	0.738921	0.875128	AT3G46630
AT3G47295	17428345	CCAAT	-0.0660342	0.000815396	-3.34751	1.12e-05	0.0104741	1.3e-05	0.0806961	0.0934295	0.0344752	AT3G47295
AT3G44110	15871059	AGATG	-0.0762116	0.00418412	-2.86394	1.96e-05	0.0332211	2.44e-05	0.0521069	0.0944505	0.115343	ATJ3
AT3G44110	15869042	CTAAG	-0.0610796	0.0083386	-2.63804	0.05355	0.021556	1.67e-05	0.121374	0.0715558	0.0654313	ATJ3
AT3G44110	15870052	TGAAG	-0.0655944	0.000209294	-3.70753	1.28e-05	1.32e-05	2.08e-05	0.0512826	0.0393269	0.106221	ATJ3
AT3G47350	17449576	TGATT	-0.208561	0.000503006	-3.47915	0.105844	1.79e-05	0.0364269	0.209478	0.148276	0.410216	ATHSD2
AT3G26650	9795651	GAAAG	-0.0772497	0.00226858	-3.05261	0.506941	0.44353	0.430069	0.563907	0.537349	0.511032	GAPA
AT3G26650	9796838	CAACT	-0.0466115	0.00668477	-2.71215	0.122249	0.166165	0.139729	0.204134	0.199158	0.164685	GAPA
AT3G47810	17638906	GCACT	-0.174606	0.00552491	-2.77472	0.106255	0.0666755	0.0810353	0.17872	0.284973	0.314091	ATVPS29
AT3G47430	17480820	CAAAC	-0.055242	0.00386904	-2.88865	2.5e-05	2.33e-05	2.56e-05	0.04332	0.0434908	0.0789892	PEX11B
AT3G45140	16526713	GTACT	-0.148017	0.00221249	-3.06012	6.67e-05	5e-05	6.25e-05	0.145915	0.122844	0.175471	ATLOX2
AT3G45140	16527048	TCATG	-0.201348	0.000132552	-3.82167	5.55e-05	4.76e-05	5.26e-05	0.196858	0.121647	0.285694	ATLOX2
AT3G47520	17514384	GAAGA	-0.0995809	0.00942462	-2.59625	2.86e-05	2.08e-05	4.17e-05	0.13977	0.0298795	0.129184	MDH
AT3G47250	17400751	ACACC	-0.236343	0.00683373	-2.70484	0.0438989	0.177416	0.139727	0.267061	0.461105	0.341906	AT3G47250
AT3G47250	17400242	GCACA	-0.262567	0.00105075	-3.27657	0.0978874	0.228015	3.03e-05	0.503731	0.367243	0.242659	AT3G47250
AT3G48680	18035336	TTACG	-0.298765	0.00448686	-2.84174	2.5e-05	0.237868	0.406442	0.509479	0.605294	0.425858	AtCAL2
AT3G48530	17988905	GAATC	-0.185651	0.00223656	-3.05688	2.44e-05	1.82e-05	3.23e-05	0.257994	0.198782	0.100252	KING1;
AT3G48890	18131194	GAAGC	-0.0865404	0.00812965	-2.64664	1.96e-05	2.44e-05	3.33e-05	0.111394	0.0858284	0.0624759	ATMAPR3
AT3G48890	18131101	CAAGA	-0.116981	0.00938882	-2.59756	0.0461886	2.7e-05	3.7e-05	0.15924	0.137485	0.100471	ATMAPR3
AT3G48890	18131344	GCAAA	-0.105111	0.00849992	-2.63154	0.0369546	2.27e-05	3.12e-05	0.183912	0.0950465	0.0733814	ATMAPR3
AT3G44310	15988575	TCAGA	-0.081044	0.00334959	-2.93369	0.373812	0.277109	0.27768	0.390011	0.418232	0.363491	ATNIT1
AT3G44310	15987013	CGATA	-0.0573009	0.00540711	-2.78172	0.117569	0.13195	0.0463632	0.181455	0.159502	0.126827	ATNIT1
AT3G44310	15988988	TAAGA	-0.0741789	0.00426043	-2.85821	0.248627	0.365396	0.27912	0.434813	0.31989	0.360977	ATNIT1
AT3G48420	17930348	AAAGA	-0.161832	8.51e-05	-3.92959	0.0886921	0.0748713	1.35e-05	0.192022	0.267275	0.189776	AT3G48420
AT3G48690	18038156	GGATT	-0.151855	0.00354847	-2.91574	1.75e-05	0.190438	0.0382207	0.302411	0.213836	0.167995	ATCXE12
AT3G46780	17229533	AAAAG	-0.0706668	0.000625092	-3.42049	1.52e-05	1.75e-05	1.82e-05	0.0668821	0.0259833	0.119186	PTAC16
AT3G46780	17230102	ATACG	-0.0324226	0.00950445	-2.59336	1.11e-05	1.22e-05	1.59e-05	0.0229062	0.0337641	0.0406367	PTAC16
AT3G46780	17230845	TCAGA	-0.106561	0.00177063	-3.12623	0.156222	0.0820508	1.03e-05	0.238244	0.147811	0.171912	PTAC16
AT3G46780	17229110	GGATT	-0.0572503	0.00160912	-3.15425	1.43e-05	1.56e-05	1.69e-05	0.0619723	0.089971	0.0198543	PTAC16
AT3G48740	18053690	ATATG	-0.0790455	0.00841039	-2.63513	0.0180282	7.25e-06	1.23e-05	0.128646	0.0556076	0.0709311	AtSWEET11
AT3G48870	18122450	GGAAG	-0.376268	0.000663035	-3.40442	0.642493	0.394591	5e-05	0.56321	0.679737	0.922992	ATCLPC
AT3G49940	18515223	CAACA	-0.13469	0.00618405	-2.73786	1.75e-05	0.07121	3.45e-05	0.196289	0.167693	0.111349	LBD38
AT3G49430	18333950	ACAGA	-0.286882	0.00076881	-3.36379	4.35e-05	0.186555	5.26e-05	0.294482	0.42089	0.331924	At-SR34a
AT3G48560	18001872	CCAGT	-0.113301	0.00340566	-2.92853	0.141391	9.09e-06	1.35e-05	0.10103	0.277229	0.103057	AHAS
AT3G48000	17719857	GAAAC	-0.0997786	0.008771	-2.62085	1.59e-05	2.17e-05	2.22e-05	0.148741	0.0690542	0.0816004	ALDH2
AT3G48000	17718468	GCAAC	-0.128802	0.00153125	-3.16869	1.1e-05	0.0538965	1.82e-05	0.106266	0.142376	0.19169	ALDH2
AT3G48000	17717812	ACATA	-0.0604773	0.00968783	-2.58678	9.01e-06	1.25e-05	1.59e-05	0.0782073	0.02133	0.0819319	ALDH2
AT3G49470	18342129	GAAGA	-0.0970655	0.000261936	-3.6503	1.28e-05	1.19e-05	1.72e-05	0.0934323	0.163519	0.0342871	NACA2
AT3G49120	18209631	TCAGC	-0.190288	0.00939602	-2.5973	0.156802	0.184859	0.229551	0.357938	0.52296	0.26118	ATPCB
AT3G48730	18050681	CAAAG	-0.077032	0.00891108	-2.61545	1.22e-05	1.64e-05	1.96e-05	0.0507118	0.0639472	0.116485	GSA2
AT3G48730	18050205	GGATT	-0.145819	0.000790505	-3.3561	1.59e-05	2e-05	2.38e-05	0.238036	0.123441	0.0760376	GSA2
AT3G48730	18050823	CCAGA	-0.200269	0.00511779	-2.79952	0.0807868	3.45e-05	4.35e-05	0.372891	2.27e-05	0.308759	GSA2
AT3G49560	18371271	CAACC	-0.0921955	0.00313611	-2.95407	1.82e-05	2.7e-05	3.03e-05	0.0772424	0.101801	0.0976187	HP30
AT3G49560	18371086	GAATG	-0.246033	0.00134549	-3.2061	0.357631	2.78e-05	3.85e-05	0.432114	0.27433	0.389352	HP30
AT3G49560	18370783	CAAGA	-0.176107	0.00993527	-2.57807	0.179211	3.03e-05	0.0596616	0.170638	0.383368	0.21322	HP30
AT3G49560	18370765	AGAAG	-0.0907289	0.00560013	-2.77032	2.38e-05	3.23e-05	3.33e-05	0.139212	0.044685	0.0883787	HP30
AT3G48930	18142193	TCAGC	-0.0755365	0.00175023	-3.12964	0.143505	0.116416	0.0200282	0.162622	0.198237	0.1457	EMB1080
AT3G49010	18166917	GAATT	-0.100864	0.00279325	-2.98962	0.493175	0.447269	0.303359	0.552214	0.498366	0.495816	ATBBC1
AT3G49720	18440923	CAAGA	-0.24996	0.000245919	-3.66647	0.0658332	0.0321349	2.94e-05	0.404907	0.084152	0.35882	CGR2
AT3G49870	18494022	TCAAT	-0.077421	0.00691249	-2.70103	1.89e-05	2.17e-05	1.96e-05	0.0396334	0.149373	0.0433168	ARLA1C
AT3G50000	18535081	TGAAT	-0.300288	0.00030869	-3.6079	0.110551	0.132342	3.57e-05	0.323138	0.466119	0.354537	ATCKA2
AT3G49680	18425036	GAACA	-0.0900974	0.00149161	-3.17631	1.85e-05	3.23e-05	2.86e-05	0.106621	0.111468	0.0522827	ATBCAT-3
AT3G50500	18741896	GGATA	-0.27633	0.00352007	-2.91825	0.482677	0.530507	0.999955	0.99997	0.842191	0.999969	SNRK2-2
AT3G51670	19170602	ACATG	-0.241147	0.00271435	-2.99836	0.110946	0.0445481	5.26e-05	0.396457	0.370226	0.112306	PATL6
AT3G49910	18504794	TTAGA	-0.092605	1.08e-05	-4.39958	0.14179	0.128546	0.085061	0.218406	0.21098	0.203827	AT3G49910
AT3G49910	18504380	CCAGC	-0.101217	3.94e-06	-4.6143	0.104716	0.1399	0.0905451	0.264316	0.172573	0.201922	AT3G49910
AT3G52090	19317941	CAAAT	-0.0858811	0.00717561	-2.68858	1.96e-05	2.04e-05	3.12e-05	0.13309	0.0232696	0.101355	ATRPB13.6
AT3G51260	19031880	CGAGG	-0.125482	0.00834171	-2.63792	0.0196763	0.019749	0.0529506	0.201366	0.138557	0.1289	PAD1
AT3G51260	19031792	TCAGC	-0.141614	0.00139187	-3.19633	0.0453428	2e-05	2.86e-05	0.0603963	0.27334	0.136496	PAD1
AT3G52230	19371545	AGAGC	-0.10932	0.00857174	-2.62868	0.151363	0.112119	1.35e-05	0.143788	0.310212	0.137456	AT3G52230
AT3G51240	19026100	TTATT	-0.0941208	0.00251197	-3.0219	0.0367237	3.7e-05	5.88e-05	0.152193	0.0835628	0.0834258	F3H
AT3G51240	19025905	GTACC	-0.0957541	3.76e-05	-4.12145	2.94e-05	4e-05	6.25e-05	0.0920675	0.108327	0.0869996	F3H
AT3G51240	19026150	ACACT	-0.096986	1.07e-05	-4.40167	2.56e-05	3.7e-05	5.88e-05	0.0591037	0.159737	0.0722387	F3H
AT3G51730	19187386	AGATC	-0.0524447	0.00168097	-3.14148	0.00988938	6.29e-06	8.47e-06	0.021457	0.0871073	0.0586741	AT3G51730
AT3G52470	19451042	GAACC	-0.147416	0.00707005	-2.69353	4.55e-05	4.17e-05	5e-05	0.0357015	0.154801	0.251881	AT3G52470
AT3G52060	19311184	TTACA	-0.122288	0.00900331	-2.61193	2.04e-05	3.57e-05	4.55e-05	1.96e-05	0.206037	0.16091	AtGnTL
AT3G52580	19504473	AGACC	-0.0503716	0.00704695	-2.69462	1.49e-05	1.15e-05	1.59e-05	0.0420137	0.0743307	0.0348127	AT3G52580
AT3G52580	19503645	GGACC	-0.0758485	0.00142651	-3.18923	1.61e-05	1.16e-05	1.82e-05	0.0948505	0.0629303	0.0698107	AT3G52580
AT3G52720	19540452	TGAAC	-0.0790241	0.000369772	-3.56077	2.22e-05	1.96e-05	3.57e-05	0.0626118	0.0586842	0.115854	ACA1
AT3G52720	19541077	CCATG	-0.0548498	0.00715754	-2.68942	2.86e-05	2.5e-05	4.35e-05	0.0105807	0.0951698	0.0588961	ACA1
AT3G52720	19541124	AAAAC	-0.133184	0.00924244	-2.60295	2.86e-05	0.0748433	0.0659024	0.185789	0.184525	0.170011	ACA1
AT3G51820	19218667	ATACT	-0.157429	0.00835804	-2.63725	0.314588	1.12e-05	0.110107	0.238439	0.298926	0.359628	ATG4
AT3G51820	19217790	ACAAG	-0.176454	0.0058223	-2.75762	0.106362	0.451254	0.184641	0.57457	0.348678	0.348371	ATG4
AT3G52920	19625670	ACAAA	-0.174929	0.00226499	-3.05309	4.17e-05	3.7e-05	5.55e-05	0.235218	0.0686339	0.22107	AT3G52920
AT3G52300	19397897	CAAGA	-0.0572832	0.00641753	-2.72565	0.0310268	0.0814117	0.0203485	0.121209	0.0956271	0.0878001	ATPQ
AT3G51600	19139165	CCATT	-0.0911632	0.00229327	-3.04936	0.108399	0.11746	0.0972999	0.202499	0.196759	0.197391	LTP5
AT3G51840	19228321	AAAGA	-0.178993	0.00766909	-2.6663	0.108458	0.209122	0.0623853	0.354102	0.145863	0.41698	ACX4
AT3G52960	19640082	GGATT	-0.0723517	0.00447873	-2.84231	0.0243081	1.09e-05	2.04e-05	0.0439623	0.129657	0.0677751	PrxIIE
AT3G52960	19640349	GAAGA	-0.0602053	0.0013238	-3.21077	7.41e-06	8.93e-06	1.69e-05	0.0966009	0.0394059	0.0446424	PrxIIE
AT3G52590	19506677	CAAGT	-0.0631789	0.000991327	-3.29298	0.108839	0.196492	0.113802	0.220085	0.202251	0.186334	EMB2167
AT3G52380	19422412	AAAAT	-0.074302	0.000500354	-3.48057	1.22e-05	9.9e-06	1.49e-05	0.0878236	0.0931081	0.0420113	CP33
AT3G52380	19422615	TCAGT	-0.0540029	0.00215356	-3.06819	1.05e-05	9.01e-06	1.32e-05	0.0921771	0.0430335	0.0268308	CP33
AT3G52380	19422166	TTATG	-0.0845876	0.00241395	-3.03392	1.28e-05	0.0337797	1.64e-05	0.124118	0.0355555	0.127899	CP33
AT3G51950	19277943	ATATA	-0.0959784	0.003578	-2.91315	2.08e-05	2.44e-05	3.12e-05	0.103002	0.102193	0.0828162	AT3G51950
AT3G51950	19279248	CCAGA	-0.119379	0.00405117	-2.87415	3.12e-05	3.23e-05	4.76e-05	0.249573	2.08e-05	0.108654	AT3G51950
AT3G52850	19589799	TTACT	-0.190772	0.00548183	-2.77727	0.0443829	4.55e-05	5.88e-05	0.177356	0.0838001	0.355648	ATELP
AT3G52850	19591785	CTAGA	-0.165414	0.00119441	-3.24021	2.63e-05	3.03e-05	3.85e-05	0.283565	0.147383	0.0653894	ATELP
AT3G53630	19885807	TCATC	-0.355132	0.00175686	-3.12853	0.267832	0.250282	6.67e-05	0.634432	0.592981	0.356163	AT3G53630
AT3G53560	19860467	AAAGC	-0.198618	0.00852084	-2.6307	5.55e-05	0.0706796	5.26e-05	0.147543	0.265502	0.253597	AT3G53560
AT3G53990	19989730	ATAAT	-0.0696573	0.00452305	-2.83917	1.09e-05	0.0102856	0.00995621	0.061933	0.0697212	0.0975704	AtUSP
AT3G53990	19989717	TGAGC	-0.172128	0.00757221	-2.67057	0.428296	0.44646	0.280629	0.53499	0.566248	0.57053	AtUSP
AT3G52880	19603516	GCACT	-0.0876446	0.00133997	-3.20728	0.0156436	1.1e-05	1.37e-05	0.174708	0.0462793	0.0576151	ATMDAR1
AT3G54300	20109768	GGAAG	-0.357635	0.00485966	-2.81619	5e-05	0.233972	0.324245	0.603723	0.541218	0.486231	ATVAMP727
AT3G54300	20109767	GAAGA	-0.256547	0.00687033	-2.70306	0.0697296	3.23e-05	5e-05	0.235244	0.239318	0.36489	ATVAMP727
AT3G50820	18891650	CAAGA	-0.0624836	5.89e-05	-4.01712	0.0937283	0.0861048	0.0714135	0.179547	0.159171	0.0999794	OEC33
AT3G50820	18892351	TTATC	-0.120351	0.00611803	-2.74139	1.28e-05	0.117117	1.89e-05	0.174158	0.206506	0.0975371	OEC33
AT3G54110	20039891	AAATT	-0.11448	0.00829687	-2.63974	5e-05	5.55e-05	5e-05	0.191583	0.0386123	0.113401	ATPUMP1
AT3G53430	19810199	TCAGA	-0.0829272	0.00244095	-3.03057	0.168368	0.201213	0.0873359	0.302639	0.217972	0.185086	AT3G53430
AT3G54560	20197393	CAAGG	-0.146183	0.00975481	-2.5844	0.0399175	0.0878573	3.7e-05	0.207034	0.180023	0.179304	HTA11
AT3G52930	19628909	TCATT	-0.0346087	0.00562387	-2.76894	6.49e-06	6.94e-06	1.06e-05	0.0361522	0.0429074	0.0247905	AtFBA8
AT3G53260	19744877	CTAAT	-0.116385	0.00358453	-2.91258	1.69e-05	0.0811774	5e-05	0.0752894	0.240533	0.114576	ATPAL2
AT3G54840	20320847	TTAAT	-0.161334	0.00528981	-2.78883	3.23e-05	0.0389306	0.0712217	0.21364	0.182581	0.197967	ARA-6
AT3G54840	20320865	ACAAT	-0.223577	0.00188135	-3.10835	0.0843003	0.141371	4.17e-05	0.395918	0.189868	0.310657	ARA-6
AT3G54640	20223762	GGAGT	-0.172353	0.000896101	-3.32127	2.5e-05	3.57e-05	4e-05	0.185268	0.214207	0.117684	TRP3
AT3G54880	20337984	TGATG	-0.363173	0.00268831	-3.0013	5e-05	0.754624	0.731868	0.787185	0.999964	0.788912	AT3G54880
AT3G54620	20218082	CCAGA	-0.351701	0.00348203	-2.92163	3.85e-05	0.595813	0.168665	0.999969	0.457393	0.362259	ATBZIP25
AT3G54360	20128462	AAAGA	-0.135632	0.0056941	-2.7649	8.62e-06	0.160251	0.0385333	0.312242	0.0661811	0.227267	NCA1
AT3G54360	20131285	CAAAC	-0.0871516	0.00876051	-2.62126	1.19e-05	1.69e-05	2.33e-05	1.19e-05	0.210551	0.0509439	NCA1
AT3G54360	20128346	AAAAT	-0.283557	0.000373447	-3.55817	2.94e-05	3.57e-05	6.67e-05	0.370381	3.85e-05	0.480385	NCA1
AT3G55120	20430846	GGAAA	-0.317472	0.00456541	-2.8362	0.0970271	4.35e-05	0.643327	0.46298	0.794739	0.435094	A11
AT3G54900	20342352	CAAAA	-0.0508142	0.00490377	-2.81329	7.58e-06	0.0271582	1.05e-05	0.0977118	0.0497453	0.0321619	ATGRXCP
AT3G55330	20515013	AAATG	-0.154406	0.00897121	-2.61315	0.204441	0.314266	0.230048	0.542828	0.290788	0.378358	PPL1
AT3G55040	20398609	AAAAG	-0.177067	0.00867631	-2.62455	3.45e-05	0.12138	3.7e-05	0.32838	0.146526	0.177746	GSTL2
AT3G55280	20501293	ACAAG	-0.13866	0.00326581	-2.94154	0.178068	0.275611	0.142906	0.488327	0.307083	0.217155	RPL23A2
AT3G56070	20807220	ACACT	-0.0950826	0.00400462	-2.8778	0.0342433	1.72e-05	3.33e-05	0.117807	0.1062	0.0955353	ROC2
AT3G54050	20017035	CAATC	-0.0565128	0.00783997	-2.65889	0.0477316	0.0280028	9.35e-06	0.0878326	0.0675494	0.0899003	CFBP1
AT3G56310	20885775	AAAGA	-0.117043	0.00867246	-2.6247	2.44e-05	2.7e-05	3.03e-05	0.0560499	0.147216	0.147945	AGAL3
AT3G56310	20885646	GTAAC	-0.120749	0.00879869	-2.61978	2.17e-05	2.38e-05	3.12e-05	0.165051	0.0749219	0.12235	AGAL3
AT3G56310	20885384	GAAAA	-0.237174	0.00134378	-3.20646	0.826332	0.722963	0.675104	0.999984	0.999974	0.935962	AGAL3
AT3G54660	20229851	CTATT	-0.0983165	0.00935288	-2.59888	2.94e-05	2.5e-05	3.7e-05	0.124319	0.105132	0.0655899	ATGR2
AT3G54660	20230627	GCAGT	-0.0589326	0.00498387	-2.80807	1.18e-05	1.18e-05	1.92e-05	0.0737784	0.0468435	0.0562187	ATGR2
AT3G54660	20231295	CGAAT	-0.195808	0.00824207	-2.64199	0.144639	0.444426	0.273939	0.42758	0.582134	0.440715	ATGR2
AT3G56460	20933593	ACAAG	-0.202516	9.52e-05	-3.90251	2.78e-05	2.78e-05	3.7e-05	0.334225	0.0504461	0.22297	AT3G56460
AT3G54500	20177538	ACAAG	-0.204636	0.00183893	-3.11508	0.0462549	0.188105	0.22312	0.591242	0.271035	0.209112	LNK2
AT3G54500	20177216	ACAAA	-0.195579	0.000767483	-3.36426	1.59e-05	0.15962	0.121886	0.424725	0.164043	0.27949	LNK2
AT3G54500	20176709	AAACT	-0.186157	0.00876903	-2.62093	0.318025	0.387207	0.303947	0.602417	0.430917	0.534317	LNK2
AT3G54500	20178183	CCAGT	-0.126435	0.000668511	-3.40218	1.85e-05	1.33e-05	2.13e-05	0.37933	1.54e-05	1.15e-05	LNK2
AT3G54500	20178237	ACAAA	-0.102228	0.00239452	-3.03636	1.92e-05	1.27e-05	2.17e-05	0.116232	0.0684926	0.122014	LNK2
AT3G56340	20892838	TTACG	-0.157376	1.06e-05	-4.4045	0.236542	0.173259	0.17891	0.276301	0.389357	0.395181	RPS26e
[truncated: 1,461 more rows]

## Sheet: Table S3
Table S3. List of differentially expressed genes in fio1-2 (fold chang > 1.5; padj < 0.05).
GeneID	baseMean	log2FoldChange	lfcSE	pvalue	padj	m6A	Regulation	Symbols
AT5G48850	31.2579	-5.93642	0.976717	2.37e-09	1.49e-07	Normal Gene	Down-regulation	ATSDI1
AT2G26010	15.7308	-5.64387	1.29871	6.69e-07	2.59e-05	Normal Gene	Down-regulation	PDF1.3
AT1G13609	47.9397	-4.42219	0.496334	2.03e-19	4.88e-17	Normal Gene	Down-regulation	AT1G13609
AT2G27420	45.9682	-3.76618	0.437208	1.68e-18	3.67e-16	Normal Gene	Down-regulation	AT2G27420
AT1G66100	119.891	-3.33048	0.240756	1.58e-44	2.46e-41	Normal Gene	Down-regulation	AT1G66100
AT1G17710	24.9823	-3.25267	0.525966	1.05e-10	8.37e-09	Normal Gene	Down-regulation	AtPEPC1
AT3G28270	99.7081	-3.10459	0.253271	1.8e-35	1.41e-32	Normal Gene	Down-regulation	AFL1
AT3G49580	36.865	-2.98529	0.415836	6.17e-14	8.04e-12	Normal Gene	Down-regulation	LSU1
AT1G02820	160.862	-2.97368	0.192801	1.14e-54	1.07e-50	Normal Gene	Down-regulation	AtLEA3
AT5G20790	21.8552	-2.87535	0.533805	8.55e-09	4.8e-07	Normal Gene	Down-regulation	AT5G20790
AT5G24660	47.5293	-2.8666	0.354181	7.92e-17	1.48e-14	Normal Gene	Down-regulation	LSU2
AT5G48880	24.5025	-2.81789	0.489873	9.68e-10	6.62e-08	Normal Gene	Down-regulation	KAT5
AT5G17220	17.3315	-2.77942	0.584329	2.36e-07	1.01e-05	Normal Gene	Down-regulation	ATGSTF12
AT3G12580	57.6923	-2.73393	0.30688	6.49e-20	1.64e-17	Normal Gene	Down-regulation	ATHSP70
AT2G14247	27.4	-2.73375	0.465902	5.2e-10	3.84e-08	Normal Gene	Down-regulation	AT2G14247
AT1G36370	33.2116	-2.68404	0.421618	1.83e-11	1.71e-09	Normal Gene	Down-regulation	MSA1
AT1G73010	20.6503	-2.61949	0.525464	5.79e-08	2.77e-06	Normal Gene	Down-regulation	AtPPsPase1
AT3G44450	16.3861	-2.58137	0.597043	1.23e-06	4.43e-05	Normal Gene	Down-regulation	BIC2
AT3G53830	10.5772	-2.56437	0.776109	7.6e-05	0.00176212	Normal Gene	Down-regulation	AT3G53830
AT2G14580	10.3221	-2.55958	0.754284	6.24e-05	0.00148115	Normal Gene	Down-regulation	AtCAPE7
AT1G62560	19.1635	-2.42432	0.537989	4.7e-07	1.88e-05	Normal Gene	Down-regulation	FMO
AT5G05270	88.2179	-2.4095	0.237641	2.66e-25	1.19e-22	Sites-contained Gene	Down-regulation	AtCHIL
AT2G20560	14.4336	-2.36633	0.611398	8.48e-06	0.000251708	Normal Gene	Down-regulation	DNAJ
AT3G56200	19.9728	-2.30823	0.51266	5.12e-07	2.03e-05	Normal Gene	Down-regulation	AT3G56200
AT3G09440	59.2904	-2.28567	0.290422	3.67e-16	6.15e-14	Normal Gene	Down-regulation	AT3G09440
AT4G04610	78.1893	-2.28072	0.247504	2.36e-21	7.15e-19	Sites-contained Gene	Down-regulation	APR
AT1G03440	14.7626	-2.24089	0.592504	1.13e-05	0.000323778	Normal Gene	Down-regulation	AT1G03440
AT4G12320	14.6668	-2.23706	0.603061	1.53e-05	0.000419956	Normal Gene	Down-regulation	CYP706A6
AT1G17650	22.9223	-2.20429	0.464335	1.69e-07	7.49e-06	Normal Gene	Down-regulation	AtGLYR2
AT4G22880	18.8759	-2.19795	0.521942	1.83e-06	6.37e-05	Normal Gene	Down-regulation	ANS
AT3G03780	204.082	-2.12884	0.160418	3.96e-41	4.64e-38	Sites-contained Gene	Down-regulation	ATMS2
AT1G16410	45.5605	-2.12386	0.317234	1.76e-12	1.94e-10	Normal Gene	Down-regulation	BUS1
AT5G42800	21.0601	-2.10922	0.478757	7.86e-07	2.98e-05	Normal Gene	Down-regulation	DFR
AT4G02850	12.6113	-2.05654	0.647822	9.4e-05	0.00207441	Normal Gene	Down-regulation	DAAR1
AT5G05060	15.2549	-1.98665	0.570957	3.15e-05	0.000816777	Normal Gene	Down-regulation	AT5G05060
AT3G57157	12.874	-1.98209	0.618795	9.01e-05	0.00200154	Normal Gene	Down-regulation	AT3G57157
AT5G08640	70.9108	-1.98187	0.248042	1.04e-16	1.81e-14	Normal Gene	Down-regulation	ATFLS1
AT4G26850	271.649	-1.97544	0.129925	2.4e-53	7.51e-50	Sites-contained Gene	Down-regulation	GGP
AT1G23205	29.587	-1.96687	0.39625	4.84e-08	2.35e-06	Normal Gene	Down-regulation	AT1G23205
AT5G44110	35.4888	-1.95451	0.361661	4.39e-09	2.59e-07	Normal Gene	Down-regulation	ABCI21
AT2G43590	67.8916	-1.94716	0.252343	8.78e-16	1.42e-13	Sites-contained Gene	Down-regulation	AT2G43590
AT1G64780	34.605	-1.94621	0.367879	9.19e-09	5.1e-07	Normal Gene	Down-regulation	AMT1;2
AT1G07350	39.9455	-1.93662	0.337119	6.3e-10	4.51e-08	Normal Gene	Down-regulation	SR45a
AT1G45201	119.6	-1.90686	0.190373	9.17e-25	3.44e-22	Sites-contained Gene	Down-regulation	ATTLL1
AT1G73600	46.509	-1.90167	0.305508	3.48e-11	3.07e-09	Normal Gene	Down-regulation	AtPMT3
AT2G22240	23.6371	-1.88355	0.434512	9.96e-07	3.72e-05	Sites-contained Gene	Down-regulation	ATIPS2
AT5G24150	96.1892	-1.87179	0.218917	8.43e-19	1.88e-16	Normal Gene	Down-regulation	SQE5
AT4G20820	11.7209	-1.86946	0.666724	0.000281069	0.00519531	Normal Gene	Down-regulation	AtBBE18
AT3G22231	28.704	-1.85095	0.404141	3.17e-07	1.32e-05	Normal Gene	Down-regulation	PCC1
AT4G04840	115.099	-1.8453	0.190726	3.34e-23	1.08e-20	Sites-contained Gene	Down-regulation	ATMSRB6
AT3G54600	60.0255	-1.8392	0.271007	8.74e-13	1.01e-10	Normal Gene	Down-regulation	DJ-1f
AT4G21990	22.2594	-1.81731	0.479817	8.06e-06	0.000242152	Sites-contained Gene	Down-regulation	PRH26
AT1G54050	16.1488	-1.77798	0.539928	6.23e-05	0.00148115	Normal Gene	Down-regulation	AT1G54050
AT5G20150	38.1844	-1.77232	0.336961	1e-08	5.5e-07	Normal Gene	Down-regulation	ATSPX1
AT5G09590	26.3293	-1.7492	0.404963	1.07e-06	3.93e-05	Normal Gene	Down-regulation	HSC70-5
AT5G56010	113.933	-1.74364	0.19052	3.96e-21	1.12e-18	Sites-contained Gene	Down-regulation	AtHsp90-3
AT1G76730	26.1104	-1.73922	0.404226	1.17e-06	4.24e-05	Normal Gene	Down-regulation	COG0212
AT2G36870	47.3611	-1.72201	0.301135	6.87e-10	4.81e-08	Normal Gene	Down-regulation	AtXTH32
AT1G60590	34.1598	-1.71666	0.375333	3e-07	1.27e-05	Normal Gene	Down-regulation	AT1G60590
AT1G74530	12.1996	-1.70542	0.649114	0.000484198	0.00811962	Normal Gene	Down-regulation	AT1G74530
AT3G28220	72.416	-1.69874	0.235804	4.6e-14	6.16e-12	Normal Gene	Down-regulation	AT3G28220
AT3G52360	52.1991	-1.69061	0.291805	4.14e-10	3.1e-08	Normal Gene	Down-regulation	AT3G52360
AT1G78370	282.344	-1.6612	0.122187	2.68e-43	3.58e-40	Sites-contained Gene	Down-regulation	ATGSTU20
AT5G56030	132.455	-1.65201	0.180435	4.52e-21	1.25e-18	Sites-contained Gene	Down-regulation	AtHsp90.2
AT4G32590	59.5723	-1.62586	0.268118	8.83e-11	7.2e-09	Normal Gene	Down-regulation	AT4G32590
AT1G32900	123.156	-1.61938	0.179207	1.14e-20	3.06e-18	Sites-contained Gene	Down-regulation	GBSS1
AT1G55960	162.273	-1.6151	0.158686	2.09e-25	9.8e-23	Sites-contained Gene	Down-regulation	AT1G55960
AT1G19960	23.3664	-1.60984	0.448102	2.17e-05	0.000577099	Normal Gene	Down-regulation	AT1G19960
AT4G12480	11.255	-1.5958	0.679598	0.000931861	0.0134804	Normal Gene	Down-regulation	EARLI1
AT3G17330	10.6578	-1.58277	0.707622	0.00131781	0.0180601	Normal Gene	Down-regulation	ECT6
AT5G24155	10.7307	-1.57598	0.754215	0.00156843	0.0206786	Normal Gene	Down-regulation	AT5G24155
AT3G56290	363.441	-1.5674	0.107127	1.61e-49	3.76e-46	Sites-contained Gene	Down-regulation	AT3G56290
AT1G62975	9.04124	-1.56547	0.880164	0.00289987	0.0333129	Normal Gene	Down-regulation	AT1G62975
AT1G65870	10.2544	-1.5654	0.731136	0.00151972	0.0202356	Normal Gene	Down-regulation	AT1G65870
AT1G10370	206.774	-1.56147	0.155265	6.41e-25	2.61e-22	Sites-contained Gene	Down-regulation	ATGSTU17
AT2G29450	195.378	-1.54958	0.148503	1.14e-26	5.94e-24	Sites-contained Gene	Down-regulation	AT103-1A
AT5G26220	9.72178	-1.54929	0.76752	0.0018808	0.023793	Normal Gene	Down-regulation	AtGGCT2;1
AT3G24460	17.6962	-1.54356	0.509251	0.000143808	0.00297583	Normal Gene	Down-regulation	AT3G24460
AT5G43850	226.214	-1.53442	0.138922	1.46e-29	9.14e-27	Normal Gene	Down-regulation	ARD4
AT1G78570	15.0948	-1.53412	0.555812	0.000335961	0.00598725	Sites-contained Gene	Down-regulation	ATRHM1
AT3G25230	48.8267	-1.5338	0.285814	5.54e-09	3.2e-07	Sites-contained Gene	Down-regulation	ATFKBP62
AT3G23410	11.2728	-1.52563	0.695999	0.00127472	0.0176112	Normal Gene	Down-regulation	ATFAO3
AT3G17790	19.7812	-1.48925	0.485501	0.000134962	0.00283662	Sites-contained Gene	Down-regulation	ATACP5
AT3G10060	51.8369	-1.489	0.290179	1.77e-08	9.29e-07	Sites-contained Gene	Down-regulation	AT3G10060
AT1G08570	121.982	-1.48252	0.179976	1.32e-17	2.68e-15	Sites-contained Gene	Down-regulation	ACHT4
AT2G32960	14.879	-1.48195	0.566746	0.000495929	0.0083015	Normal Gene	Down-regulation	AtPFA-DSP2
AT5G58770	123.467	-1.47485	0.184725	8.98e-17	1.59e-14	Sites-contained Gene	Down-regulation	AtcPT4
AT3G44990	66.3528	-1.4706	0.250427	2.94e-10	2.28e-08	Sites-contained Gene	Down-regulation	AtXTH31
AT4G37010	16.7398	-1.44826	0.523144	0.000329199	0.00590041	Normal Gene	Down-regulation	CEN2
AT2G20570	74.2596	-1.42966	0.227226	2.27e-11	2.11e-09	Sites-contained Gene	Down-regulation	GLK1
AT3G19710	36.9535	-1.40842	0.328998	1.27e-06	4.56e-05	Sites-contained Gene	Down-regulation	BCAT4
AT3G19450	177.554	-1.40718	0.147747	1.14e-22	3.58e-20	Sites-contained Gene	Down-regulation	ATCAD4
AT3G14210	155.393	-1.39723	0.15742	4.92e-20	1.28e-17	Sites-contained Gene	Down-regulation	ESM1
AT1G64150	11.1093	-1.39677	0.685834	0.00192222	0.024154	Normal Gene	Down-regulation	CCHA1
AT5G64170	20.9084	-1.3865	0.455436	0.000139313	0.00290205	Normal Gene	Down-regulation	LNK1
AT2G14750	88.4549	-1.38341	0.209634	3.2e-12	3.37e-10	Sites-contained Gene	Down-regulation	AKN1
AT5G62210	13.5208	-1.35862	0.599899	0.00120854	0.0168334	Normal Gene	Down-regulation	AT5G62210
AT2G41040	17.6436	-1.35731	0.517	0.000453249	0.00772502	Normal Gene	Down-regulation	AT2G41040
AT3G44970	16.9266	-1.34482	0.516746	0.000520029	0.00860495	Normal Gene	Down-regulation	AT3G44970
AT4G32480	50.036	-1.34301	0.283757	1.64e-07	7.32e-06	Normal Gene	Down-regulation	AT4G32480
AT3G28070	11.9101	-1.34142	0.688991	0.00221042	0.0268053	Normal Gene	Down-regulation	UMAMIT46
AT5G57560	65.2176	-1.33396	0.244756	3.47e-09	2.11e-07	Sites-contained Gene	Down-regulation	AtXTH22
AT1G52342	108.212	-1.30467	0.192017	8.71e-13	1.01e-10	Sites-contained Gene	Down-regulation	AT1G52342
AT2G46650	68.3354	-1.29631	0.234315	2.31e-09	1.47e-07	Sites-contained Gene	Down-regulation	ATCB5-C
AT2G23000	65.2273	-1.29428	0.246272	1.04e-08	5.65e-07	Sites-contained Gene	Down-regulation	scpl10
AT5G04950	44.4754	-1.293	0.299509	1.07e-06	3.93e-05	Normal Gene	Down-regulation	ATNAS1
AT3G43800	39.2749	-1.29068	0.348847	1.29e-05	0.000361973	Normal Gene	Down-regulation	ATGSTU27
AT4G13770	121.079	-1.29027	0.176778	2.28e-14	3.16e-12	Sites-contained Gene	Down-regulation	CYP83A1
AT3G21560	13.3387	-1.27784	0.620105	0.00187608	0.0237654	Normal Gene	Down-regulation	BRT1
AT1G47395	11.9593	-1.26863	0.696295	0.00296852	0.0339353	Normal Gene	Down-regulation	FEP2
AT3G52370	9.05811	-1.26306	0.821911	0.00489644	0.0498905	Normal Gene	Down-regulation	FLA15
AT1G30530	42.5825	-1.26211	0.302541	2.04e-06	6.93e-05	Normal Gene	Down-regulation	UGT78D1
AT5G02490	11.527	-1.24811	0.709469	0.00347611	0.0382005	Normal Gene	Down-regulation	AtHsp70-2
AT3G18750	12.8314	-1.23032	0.635027	0.00234529	0.0280674	Normal Gene	Down-regulation	ATWNK6
AT1G17100	116.107	-1.22332	0.181403	1.32e-12	1.51e-10	Sites-contained Gene	Down-regulation	AtHBP1
AT1G21440	19.6455	-1.21994	0.473691	0.000568216	0.00919771	Sites-contained Gene	Down-regulation	AT1G21440
AT4G08950	67.2154	-1.21963	0.246523	5.3e-08	2.55e-06	Sites-contained Gene	Down-regulation	EXO
AT2G20670	177.187	-1.21425	0.146238	7.78e-18	1.66e-15	Sites-contained Gene	Down-regulation	AT2G20670
AT4G36220	57.9455	-1.21209	0.267731	4.6e-07	1.86e-05	Normal Gene	Down-regulation	CYP84A1
AT5G52640	17.5527	-1.21205	0.509425	0.000945151	0.0136515	Normal Gene	Down-regulation	ATHS83
AT2G37040	98.914	-1.20978	0.214378	1.28e-09	8.65e-08	Sites-contained Gene	Down-regulation	ATPAL1
AT5G59970	79.9753	-1.20962	0.232789	1.52e-08	8.07e-07	Normal Gene	Down-regulation	AT5G59970
AT5G41080	25.7091	-1.20532	0.410171	0.000197796	0.00387895	Normal Gene	Down-regulation	AtGDPD2
AT2G19310	83.4172	-1.20046	0.215709	2.02e-09	1.31e-07	Sites-contained Gene	Down-regulation	AT2G19310
AT1G67360	23.0078	-1.19977	0.44568	0.000405746	0.00703042	Normal Gene	Down-regulation	LDAP1
AT4G26530	152.09	-1.18837	0.159767	7.98e-15	1.21e-12	Sites-contained Gene	Down-regulation	AtFBA5
AT3G16670	27.3509	-1.18563	0.393623	0.000160751	0.00324709	Normal Gene	Down-regulation	AT3G16670
AT5G11260	20.2721	-1.17003	0.466713	0.00067417	0.0105504	Normal Gene	Down-regulation	HY5
AT5G01820	24.7543	-1.16845	0.413819	0.000282964	0.00520099	Normal Gene	Down-regulation	ATCIPK14
AT1G23390	132.788	-1.16466	0.166978	2.6e-13	3.19e-11	Sites-contained Gene	Down-regulation	KFB
AT4G08870	91.7201	-1.16332	0.203299	8.61e-10	5.94e-08	Sites-contained Gene	Down-regulation	ARGAH2
AT3G05400	12.1033	-1.15945	0.656299	0.0034755	0.0382005	Normal Gene	Down-regulation	AT3G05400
AT4G17090	66.1154	-1.15864	0.237145	8.09e-08	3.75e-06	Sites-contained Gene	Down-regulation	AtBAM3
AT1G06550	36.4143	-1.15747	0.352056	6.17e-05	0.00147271	Normal Gene	Down-regulation	AT1G06550
AT1G65060	14.7237	-1.15606	0.638548	0.00279064	0.0322956	Normal Gene	Down-regulation	4CL3
AT1G14700	35.9288	-1.14895	0.360274	8.48e-05	0.00190591	Normal Gene	Down-regulation	ATPAP3
AT3G53260	99.9612	-1.14846	0.207132	2.54e-09	1.56e-07	Sites-contained Gene	Down-regulation	ATPAL2
AT3G09350	17.7947	-1.14691	0.523982	0.00143007	0.0192884	Normal Gene	Down-regulation	Fes1A
AT1G80560	20.5798	-1.13719	0.462022	0.000778388	0.0117877	Normal Gene	Down-regulation	ATIMD2
AT3G55120	52.9833	-1.13321	0.273816	2.59e-06	8.57e-05	Sites-contained Gene	Down-regulation	A11
AT5G43350	25.4928	-1.13224	0.418075	0.000405247	0.00703042	Normal Gene	Down-regulation	ATPT1
AT2G37460	13.3999	-1.12358	0.614462	0.00312196	0.035473	Normal Gene	Down-regulation	UMAMIT12
AT2G05380	853.573	-1.1219	0.0736183	1.64e-53	7.51e-50	Normal Gene	Down-regulation	GRP3S
AT3G52720	100.197	-1.11283	0.192835	6.48e-10	4.57e-08	Sites-contained Gene	Down-regulation	ACA1
AT5G37770	40.8832	-1.11049	0.310937	2.5e-05	0.000658996	Sites-contained Gene	Down-regulation	AtCML24
AT2G19870	13.7716	-1.10721	0.602618	0.00315795	0.0356681	Normal Gene	Down-regulation	AT2G19870
AT1G76960	27.3858	-1.10714	0.386777	0.000271985	0.00503872	Normal Gene	Down-regulation	AT1G76960
AT5G12110	29.2469	-1.1059	0.385523	0.000265865	0.00496457	Sites-contained Gene	Down-regulation	AT5G12110
AT5G14200	128.341	-1.10551	0.169642	5.73e-12	5.71e-10	Sites-contained Gene	Down-regulation	ATIMD1
AT5G53450	32.2458	-1.10017	0.3654	0.000161073	0.00324709	Normal Gene	Down-regulation	ORG1
AT5G10070	14.211	-1.09468	0.616101	0.00336145	0.0373344	Normal Gene	Down-regulation	AT5G10070
AT1G77080	16.792	-1.09284	0.520796	0.00191769	0.0241294	Normal Gene	Down-regulation	AGL27
AT2G30490	271.068	-1.0826	0.130217	9.03e-18	1.88e-15	Normal Gene	Down-regulation	ATC4H
AT5G03285	23.4979	-1.08216	0.426442	0.000652396	0.0102438	Normal Gene	Down-regulation	AT5G03285
AT1G62250	31.4299	-1.07414	0.353186	0.000160444	0.00324709	Normal Gene	Down-regulation	AT1G62250
AT3G23580	28.6551	-1.07252	0.376935	0.000285539	0.00522781	Normal Gene	Down-regulation	RNR2
AT4G15630	55.7946	-1.06708	0.263862	3.91e-06	0.000123685	Sites-contained Gene	Down-regulation	CASPL1E1
AT3G44720	30.4934	-1.06525	0.367843	0.00024584	0.00466498	Normal Gene	Down-regulation	ADT4
AT1G52000	32.9147	-1.06493	0.351349	0.000168564	0.00337544	Normal Gene	Down-regulation	AT1G52000
AT1G78510	60.7992	-1.0602	0.252409	2.06e-06	6.96e-05	Sites-contained Gene	Down-regulation	AtSPS1
AT3G48460	32.7018	-1.05684	0.3477	0.00016065	0.00324709	Normal Gene	Down-regulation	SFAR4
AT4G34630	41.8601	-1.05603	0.304448	3.89e-05	0.000996258	Normal Gene	Down-regulation	AT4G34630
AT5G01260	15.5277	-1.05548	0.580236	0.0031487	0.0356473	Normal Gene	Down-regulation	AT5G01260
AT5G25220	29.9826	-1.05115	0.371605	0.000297909	0.00541201	Normal Gene	Down-regulation	KNAT3
AT3G27240	52.8119	-1.051	0.280759	1.35e-05	0.000378009	Sites-contained Gene	Down-regulation	AT3G27240
AT3G02020	33.66	-1.04238	0.35563	0.00021933	0.00423521	Normal Gene	Down-regulation	AK3
AT2G42540	24.0026	-1.03843	0.418416	0.000798784	0.0120577	Normal Gene	Down-regulation	AtCOR15A
AT4G25630	48.6073	-1.03407	0.291778	3.1e-05	0.000806762	Normal Gene	Down-regulation	ATFIB2
AT4G22380	30.9674	-1.02915	0.360049	0.000288827	0.00527772	Normal Gene	Down-regulation	AT4G22380
AT3G14620	28.4595	-1.01723	0.386056	0.000528524	0.00867668	Normal Gene	Down-regulation	CYP72A8
AT2G25510	159.16	-1.0154	0.155033	4.74e-12	4.83e-10	Normal Gene	Down-regulation	AT2G25510
AT3G24190	39.4566	-1.01453	0.33684	0.00016924	0.00337544	Normal Gene	Down-regulation	AT3G24190
AT5G18670	95.6948	-1.01368	0.196451	2.03e-08	1.05e-06	Sites-contained Gene	Down-regulation	BAM9
AT5G23010	98.4818	-1.0136	0.20074	3.81e-08	1.89e-06	Sites-contained Gene	Down-regulation	GSM1
AT3G47430	108.153	-1.01344	0.188192	5.72e-09	3.29e-07	Sites-contained Gene	Down-regulation	PEX11B
AT5G17050	34.0336	-1.00875	0.340709	0.000211897	0.00412099	Normal Gene	Down-regulation	UGT78D2
AT5G54970	21.4494	-1.00801	0.464811	0.00164097	0.0215139	Normal Gene	Down-regulation	AT5G54970
AT4G39800	206.92	-0.996233	0.137417	3.99e-14	5.43e-12	Sites-contained Gene	Down-regulation	ATIPS1
AT3G07770	28.9804	-0.993271	0.372894	0.000530141	0.00868802	Normal Gene	Down-regulation	AtHsp90-6
AT4G39880	41.485	-0.990058	0.304452	8.42e-05	0.00189737	Normal Gene	Down-regulation	AT4G39880
AT4G16370	39.5674	-0.986432	0.335743	0.000231067	0.00442045	Normal Gene	Down-regulation	ATOPT3
AT4G23570	28.0755	-0.985687	0.387486	0.000698709	0.0108799	Normal Gene	Down-regulation	SGT1A
AT5G27350	77.7327	-0.984761	0.224235	9.42e-07	3.55e-05	Sites-contained Gene	Down-regulation	SFP1
AT1G79075	24.9151	-0.982342	0.436312	0.00144214	0.0193677	Normal Gene	Down-regulation	AT1G79075
AT4G37310	14.9527	-0.982008	0.578001	0.00442058	0.0459407	Normal Gene	Down-regulation	CYP81H1
AT4G22260	21.0196	-0.977005	0.469417	0.00206613	0.0255177	Normal Gene	Down-regulation	IM
AT3G05730	216.619	-0.967906	0.130366	1.09e-14	1.62e-12	Sites-contained Gene	Down-regulation	AT3G05730
AT1G48480	16.2665	-0.962131	0.541761	0.00389577	0.0416407	Normal Gene	Down-regulation	RKL1
AT3G44110	181.506	-0.962091	0.145345	3.47e-12	3.62e-10	Sites-contained Gene	Down-regulation	ATJ3
AT5G02270	25.0845	-0.960615	0.414608	0.00128728	0.0177456	Normal Gene	Down-regulation	ABCI20
AT3G58990	40.8819	-0.958726	0.307003	0.000137682	0.00287445	Normal Gene	Down-regulation	IPMI1
AT3G18490	117.507	-0.956633	0.174687	3.88e-09	2.33e-07	Sites-contained Gene	Down-regulation	ASPG1
AT1G30070	19.5872	-0.956608	0.540573	0.0041012	0.0433423	Normal Gene	Down-regulation	AT1G30070
AT3G07350	37.532	-0.953781	0.346158	0.000416882	0.00717036	Normal Gene	Down-regulation	AT3G07350
AT1G76110	33.0262	-0.949472	0.354668	0.000504058	0.00840755	Normal Gene	Down-regulation	AT1G76110
AT2G35960	20.7246	-0.949175	0.470391	0.00244362	0.0289956	Normal Gene	Down-regulation	NHL12
AT1G17170	32.885	-0.94909	0.356267	0.000543762	0.00889568	Normal Gene	Down-regulation	ATGSTU24
AT1G17050	67.8317	-0.948564	0.233714	4.19e-06	0.000131855	Normal Gene	Down-regulation	AtSPS2
AT5G24770	44.0977	-0.94499	0.298495	0.000121466	0.00258848	Normal Gene	Down-regulation	ATVSP2
AT1G08830	37.354	-0.94398	0.328238	0.00030638	0.00553373	Sites-contained Gene	Down-regulation	AtSOD1
AT3G52740	24.8649	-0.941899	0.428007	0.00166533	0.0218028	Normal Gene	Down-regulation	BIC1
AT4G31310	52.0315	-0.939591	0.276018	5.3e-05	0.00128735	Sites-contained Gene	Down-regulation	AT4G31310
AT3G25770	41.8344	-0.937812	0.312035	0.000196795	0.00386741	Normal Gene	Down-regulation	AOC2
AT2G30860	605.174	-0.936749	0.0816165	1.73e-31	1.16e-28	Sites-contained Gene	Down-regulation	ATGSTF7
AT1G28600	28.9048	-0.934876	0.378597	0.000911589	0.0132894	Normal Gene	Down-regulation	AT1G28600
AT1G75270	47.9521	-0.928365	0.289915	0.000103434	0.00223408	Sites-contained Gene	Down-regulation	DHAR2
AT3G03790	16.0055	-0.928241	0.54808	0.00466393	0.0478142	Normal Gene	Down-regulation	AT3G03790
AT1G31580	374.683	-0.927465	0.10637	2.82e-19	6.61e-17	Normal Gene	Down-regulation	CXC750
AT4G10120	46.4242	-0.926574	0.294182	0.000128659	0.00271632	Sites-contained Gene	Down-regulation	ATSPS4F
AT5G19190	175.349	-0.922287	0.1445	1.73e-11	1.65e-09	Sites-contained Gene	Down-regulation	AT5G19190
AT5G07690	17.0649	-0.922118	0.522853	0.00420152	0.0441536	Normal Gene	Down-regulation	ATMYB29
AT2G27840	40.7398	-0.922037	0.310227	0.000220028	0.00423521	Normal Gene	Down-regulation	HD2D
AT4G27280	20.8779	-0.921171	0.468643	0.00294119	0.0337262	Normal Gene	Down-regulation	AT4G27280
AT5G63530	33.9476	-0.91607	0.360749	0.000733497	0.0112903	Normal Gene	Down-regulation	ATFP3
AT1G72930	36.6158	-0.907037	0.338824	0.000553787	0.0090439	Normal Gene	Down-regulation	AtTN10
AT5G64460	54.3881	-0.905865	0.273126	7.7e-05	0.00177837	Sites-contained Gene	Down-regulation	AT5G64460
AT4G12980	18.6828	-0.902281	0.495944	0.00390542	0.0416566	Normal Gene	Down-regulation	AT4G12980
AT5G01410	321.953	-0.901539	0.111791	8.14e-17	1.48e-14	Normal Gene	Down-regulation	ATPDX1
AT4G12310	19.3178	-0.892388	0.488721	0.00387719	0.0415369	Normal Gene	Down-regulation	CYP706A5
AT3G45140	80.1142	-0.88418	0.215464	3.65e-06	0.000117012	Sites-contained Gene	Down-regulation	ATLOX2
AT1G52400	97.8822	-0.883627	0.207943	2.01e-06	6.86e-05	Sites-contained Gene	Down-regulation	ATBG1
AT1G51680	64.3408	-0.882716	0.239004	1.91e-05	0.000514952	Sites-contained Gene	Down-regulation	4CL.1
AT4G03210	112.489	-0.879794	0.178492	8.12e-08	3.75e-06	Sites-contained Gene	Down-regulation	XTH9
AT1G78380	586.83	-0.879093	0.0895821	1.15e-23	3.85e-21	Sites-contained Gene	Down-regulation	ATGSTU19
AT3G12050	50.5613	-0.875136	0.281021	0.000150512	0.00308287	Normal Gene	Down-regulation	AT3G12050
AT4G30530	171.591	-0.871785	0.14659	2.65e-10	2.07e-08	Sites-contained Gene	Down-regulation	GGP1
AT4G29905	341.218	-0.866744	0.113701	2.44e-15	3.8e-13	Normal Gene	Down-regulation	AT4G29905
AT2G25450	207.439	-0.866584	0.133333	8.14e-12	8.04e-10	Sites-contained Gene	Down-regulation	GSL-OH
AT5G19120	119.301	-0.863421	0.173646	6.73e-08	3.17e-06	Normal Gene	Down-regulation	AT5G19120
AT5G67030	195.695	-0.862829	0.138346	4.33e-11	3.69e-09	Normal Gene	Down-regulation	ABA1
AT2G16430	23.2396	-0.862714	0.46482	0.00366393	0.0398904	Normal Gene	Down-regulation	ATPAP10
AT1G04250	99.4204	-0.860833	0.189333	5.29e-07	2.09e-05	Sites-contained Gene	Down-regulation	AtIAA17
AT5G62140	40.9038	-0.851504	0.307959	0.000455663	0.00775207	Normal Gene	Down-regulation	AT5G62140
AT2G20610	54.7591	-0.850938	0.27087	0.000140535	0.00292101	Sites-contained Gene	Down-regulation	ALF1
AT3G23810	189.724	-0.848621	0.145745	6.46e-10	4.57e-08	Sites-contained Gene	Down-regulation	ATSAHH2
AT1G14980	204.175	-0.848102	0.131567	1.21e-11	1.17e-09	Normal Gene	Down-regulation	CPN10
AT5G49910	104.24	-0.84295	0.194089	1.4e-06	4.91e-05	Sites-contained Gene	Down-regulation	cpHsc70-2
AT2G32530	25.2381	-0.837472	0.406671	0.00273005	0.0316334	Normal Gene	Down-regulation	ATCSLB03
AT2G36630	31.1827	-0.835025	0.371407	0.00173723	0.0225239	Normal Gene	Down-regulation	AT2G36630
AT4G10040	57.5381	-0.834554	0.262795	0.000127587	0.00269977	Normal Gene	Down-regulation	CYTC-2
AT2G29310	43.9761	-0.831302	0.304711	0.000508393	0.00846479	Sites-contained Gene	Down-regulation	AT2G29310
AT4G28250	57.2067	-0.830967	0.253509	9.54e-05	0.00209427	Sites-contained Gene	Down-regulation	ATEXPB3
AT2G01850	142.759	-0.83017	0.160126	2.22e-08	1.14e-06	Sites-contained Gene	Down-regulation	ATXTH27
AT3G57020	89.5131	-0.827683	0.204259	5.05e-06	0.000157211	Sites-contained Gene	Down-regulation	AT3G57020
AT1G63940	64.7442	-0.827412	0.235103	4.1e-05	0.00103547	Sites-contained Gene	Down-regulation	MDAR6
AT5G46800	138.104	-0.827027	0.160943	2.97e-08	1.5e-06	Sites-contained Gene	Down-regulation	BOU
AT2G24762	37.5235	-0.82377	0.324197	0.000885845	0.0130155	Normal Gene	Down-regulation	AtGDU4
AT1G18590	24.5541	-0.822396	0.421013	0.00345216	0.0380894	Normal Gene	Down-regulation	ATSOT17
AT5G12130	23.4086	-0.819287	0.434846	0.00385789	0.0414723	Normal Gene	Down-regulation	ATTERC
AT5G08180	102.71	-0.815496	0.206677	8.14e-06	0.000243664	Sites-contained Gene	Down-regulation	AT5G08180
AT5G61310	36.0882	-0.813592	0.352777	0.00155982	0.020594	Normal Gene	Down-regulation	AT5G61310
AT3G10610	67.6176	-0.812312	0.230381	4.1e-05	0.00103547	Sites-contained Gene	Down-regulation	AT3G10610
AT2G27820	36.804	-0.810918	0.338573	0.00134055	0.0182916	Normal Gene	Down-regulation	ADT3
AT1G79920	33.0243	-0.809922	0.347661	0.00153481	0.0203926	Normal Gene	Down-regulation	AtHsp70-15
AT1G70700	44.6176	-0.808136	0.290615	0.000475538	0.00800304	Sites-contained Gene	Down-regulation	JAZ9
AT5G13170	73.1989	-0.808107	0.241952	7.77e-05	0.00178926	Sites-contained Gene	Down-regulation	AtSWEET15
AT3G46320	61.3878	-0.808022	0.245752	9.47e-05	0.00208317	Normal Gene	Down-regulation	AT3G46320
AT1G55260	85.2286	-0.807276	0.213925	1.53e-05	0.000419956	Sites-contained Gene	Down-regulation	LTPG6
AT5G38980	236.457	-0.80705	0.127487	2.66e-11	2.44e-09	Normal Gene	Down-regulation	AT5G38980
AT3G24170	117.204	-0.801123	0.176754	6.44e-07	2.51e-05	Sites-contained Gene	Down-regulation	ATGR1
AT5G13930	213.51	-0.800406	0.145164	3.99e-09	2.38e-07	Sites-contained Gene	Down-regulation	ATCHS
AT2G45300	39.1658	-0.793643	0.319186	0.00107673	0.0152639	Normal Gene	Down-regulation	AT2G45300
AT1G79550	247.084	-0.791193	0.126037	4.22e-11	3.63e-09	Sites-contained Gene	Down-regulation	PGK
AT4G12390	28.2125	-0.790086	0.400178	0.00354823	0.0388565	Normal Gene	Down-regulation	PME1
AT5G65730	127.426	-0.787238	0.167437	2.85e-07	1.21e-05	Normal Gene	Down-regulation	XTH6
AT3G13110	66.2932	-0.784694	0.235162	8.57e-05	0.00191184	Sites-contained Gene	Down-regulation	ATSERAT2;2
AT5G09830	47.2801	-0.779062	0.296907	0.000724151	0.0111648	Sites-contained Gene	Down-regulation	BolA2
AT1G58520	26.8735	-0.77812	0.401996	0.00367531	0.0399582	Normal Gene	Down-regulation	RXW8
AT3G53420	1675.84	-0.777264	0.0598361	1.77e-39	1.84e-36	Sites-contained Gene	Down-regulation	AtPIP2;1
AT1G70580	55.437	-0.775946	0.258981	0.000262481	0.00493086	Sites-contained Gene	Down-regulation	AOAT2
AT5G20700	119.165	-0.774982	0.18532	2.94e-06	9.64e-05	Sites-contained Gene	Down-regulation	AT5G20700
AT2G33855	68.9482	-0.772526	0.227804	7.04e-05	0.00164647	Sites-contained Gene	Down-regulation	AT2G33855
AT3G22840	84.155	-0.770898	0.213581	3.25e-05	0.000842578	Sites-contained Gene	Down-regulation	ELIP
AT4G01070	31.8704	-0.764213	0.366692	0.00295713	0.0338463	Normal Gene	Down-regulation	GT72B1
AT4G37800	236.65	-0.76279	0.124265	1.02e-10	8.22e-09	Sites-contained Gene	Down-regulation	XTH7
AT3G11120	259.676	-0.762461	0.134635	1.69e-09	1.12e-07	Normal Gene	Down-regulation	AT3G11120
AT1G24020	135.668	-0.762449	0.163732	3.76e-07	1.54e-05	Sites-contained Gene	Down-regulation	MLP423
AT2G15970	172.547	-0.761619	0.143806	1.36e-08	7.34e-07	Normal Gene	Down-regulation	ATCOR413-PM1
AT5G11070	71.5943	-0.75965	0.228513	9.04e-05	0.002003	Sites-contained Gene	Down-regulation	AT5G11070
AT3G47370	134.959	-0.758642	0.164175	4.3e-07	1.75e-05	Normal Gene	Down-regulation	AT3G47370
AT5G67370	133.89	-0.756522	0.168538	8.25e-07	3.12e-05	Normal Gene	Down-regulation	CGLD27
AT3G27350	29.6014	-0.755359	0.385468	0.00371917	0.0403047	Sites-contained Gene	Down-regulation	AT3G27350
AT5G54160	190.18	-0.754303	0.140316	9.09e-09	5.07e-07	Sites-contained Gene	Down-regulation	AtCOMT
AT1G13440	950.236	-0.754175	0.0715728	7.4e-27	4.08e-24	Sites-contained Gene	Down-regulation	GAPC-2
AT1G30510	34.2063	-0.752292	0.34519	0.0024764	0.0292878	Normal Gene	Down-regulation	ATRFNR2
AT3G27690	93.4846	-0.737856	0.197502	2.04e-05	0.000544031	Normal Gene	Down-regulation	LHCB2
AT2G38210	92.0687	-0.737489	0.21421	5.89e-05	0.00141586	Normal Gene	Down-regulation	PDX1L4
AT2G43100	69.4755	-0.737102	0.255307	0.000377208	0.00658463	Sites-contained Gene	Down-regulation	ATLEUD1
AT2G28190	40.011	-0.735559	0.308681	0.00155798	0.020594	Normal Gene	Down-regulation	AtSOD2
AT4G11600	117.079	-0.734184	0.175689	3.32e-06	0.000107442	Sites-contained Gene	Down-regulation	ATGPX6
AT3G55280	187.386	-0.732702	0.138311	1.41e-08	7.55e-07	Sites-contained Gene	Down-regulation	RPL23A2
AT3G22235	102.938	-0.732207	0.1858	9.38e-06	0.000274737	Normal Gene	Down-regulation	AthCYSTM8
AT1G66200	299.46	-0.730344	0.111802	8.48e-12	8.28e-10	Sites-contained Gene	Down-regulation	ATGSR2
AT3G27060	64.1166	-0.729188	0.239351	0.000242519	0.0046113	Sites-contained Gene	Down-regulation	ATTSO2
AT1G70370	51.4455	-0.724821	0.271326	0.000758446	0.0115768	Sites-contained Gene	Down-regulation	PG2
AT1G10960	633.731	-0.724077	0.087309	1.49e-17	2.96e-15	Normal Gene	Down-regulation	ATFD1
AT4G21445	55.0315	-0.723522	0.258506	0.000522333	0.0086085	Sites-contained Gene	Down-regulation	CRR9
AT5G24120	60.5378	-0.72276	0.253684	0.000460003	0.0077976	Sites-contained Gene	Down-regulation	ATSIG5
AT4G39940	69.8588	-0.720302	0.228011	0.000173226	0.0034476	Sites-contained Gene	Down-regulation	AKN2
AT2G36880	184.829	-0.7199	0.145984	1.06e-07	4.83e-06	Sites-contained Gene	Down-regulation	MAT3
AT1G12090	402.96	-0.71766	0.0971839	2.08e-14	2.95e-12	Sites-contained Gene	Down-regulation	ELP
AT4G25890	131.964	-0.717544	0.165913	1.86e-06	6.43e-05	Normal Gene	Down-regulation	AT4G25890
AT3G56070	83.7437	-0.716285	0.21159	7.9e-05	0.00180155	Sites-contained Gene	Down-regulation	ROC2
AT1G51060	152.565	-0.716158	0.15219	3.17e-07	1.32e-05	Normal Gene	Down-regulation	HTA10
AT5G61420	32.2185	-0.712446	0.359989	0.00400406	0.042604	Normal Gene	Down-regulation	AtMYB28
AT3G21670	61.3083	-0.710112	0.252825	0.000523615	0.00861117	Sites-contained Gene	Down-regulation	AtNPF6.4
AT5G21100	29.7127	-0.708073	0.370638	0.00461461	0.0475355	Normal Gene	Down-regulation	AT5G21100
AT5G60670	139.248	-0.707252	0.167072	2.85e-06	9.36e-05	Normal Gene	Down-regulation	RPL12C
AT5G23920	89.8365	-0.706536	0.200437	5.04e-05	0.0012325	Sites-contained Gene	Down-regulation	AT5G23920
AT3G56020	195.974	-0.706323	0.136685	3.07e-08	1.53e-06	Normal Gene	Down-regulation	AT3G56020
AT3G07310	50.7913	-0.704093	0.279712	0.00120455	0.0168027	Sites-contained Gene	Down-regulation	AT3G07310
AT3G22890	302.006	-0.703429	0.113925	8.68e-11	7.14e-09	Normal Gene	Down-regulation	APS1
AT3G61220	43.7091	-0.701925	0.306592	0.00208853	0.0257265	Sites-contained Gene	Down-regulation	SDR1
AT2G44670	109.16	-0.70114	0.180747	1.27e-05	0.000358405	Sites-contained Gene	Down-regulation	AT2G44670
AT3G44100	113.243	-0.700292	0.203981	6.69e-05	0.00157188	Normal Gene	Down-regulation	AT3G44100
AT2G27530	408.207	-0.693056	0.0968823	1.18e-13	1.52e-11	Sites-contained Gene	Down-regulation	PGY1
AT1G61570	72.7539	-0.692858	0.219825	0.000187796	0.00369831	Normal Gene	Down-regulation	TIM13
AT1G04270	548.514	-0.687504	0.0844033	5.19e-17	9.92e-15	Sites-contained Gene	Down-regulation	RPS15
AT5G13740	36.1505	-0.686531	0.32787	0.00336133	0.0373344	Normal Gene	Down-regulation	ZIF1
AT1G72430	87.7854	-0.686212	0.202637	8.51e-05	0.00190909	Normal Gene	Down-regulation	SAUR78
AT5G57785	117.059	-0.686026	0.178466	1.48e-05	0.000410777	Normal Gene	Down-regulation	AT5G57785
AT5G22650	89.6871	-0.685926	0.2013	7.88e-05	0.00180118	Sites-contained Gene	Down-regulation	ATHD2
AT3G17609	58.5974	-0.684655	0.257578	0.000832927	0.0124926	Normal Gene	Down-regulation	HYH
AT5G52650	310.285	-0.683093	0.111321	1.23e-10	9.75e-09	Sites-contained Gene	Down-regulation	AT5G52650
AT3G29200	36.8161	-0.682013	0.341789	0.00426401	0.0447602	Normal Gene	Down-regulation	ATCM1
AT1G07180	99.892	-0.681648	0.19311	4.93e-05	0.0012099	Sites-contained Gene	Down-regulation	ATNDI1
AT5G41010	55.1742	-0.680426	0.276035	0.00139601	0.018938	Normal Gene	Down-regulation	NRPB12
AT4G04830	195.508	-0.679726	0.141302	2.05e-07	8.84e-06	Normal Gene	Down-regulation	ATMSRB5
AT1G22690	133.189	-0.676201	0.165716	5.91e-06	0.00018152	Normal Gene	Down-regulation	AT1G22690
AT5G15350	150.986	-0.675811	0.157879	2.42e-06	8.09e-05	Sites-contained Gene	Down-regulation	AtENODL17
AT4G39730	141.607	-0.67546	0.157888	2.47e-06	8.24e-05	Normal Gene	Down-regulation	ATPLAT1
AT4G30140	62.6244	-0.674467	0.242759	0.000616746	0.00981558	Sites-contained Gene	Down-regulation	CDEF1
AT1G49975	66.4778	-0.671126	0.238389	0.000558998	0.00909731	Sites-contained Gene	Down-regulation	AT1G49975
AT2G26690	85.097	-0.668022	0.206765	0.000150298	0.00308287	Sites-contained Gene	Down-regulation	AtNPF6.2
AT3G49680	74.2584	-0.662645	0.231453	0.000479884	0.00806171	Sites-contained Gene	Down-regulation	ATBCAT-3
AT5G67510	134.702	-0.658627	0.162532	7e-06	0.000211563	Sites-contained Gene	Down-regulation	AT5G67510
AT1G29250	81.3429	-0.654227	0.210554	0.000233163	0.00445146	Sites-contained Gene	Down-regulation	ALBA1
AT2G20530	39.7426	-0.653198	0.31512	0.00382433	0.0412061	Normal Gene	Down-regulation	ATPHB6
AT3G06070	67.6292	-0.648527	0.229475	0.000569092	0.00919771	Normal Gene	Down-regulation	AT3G06070
AT5G08050	297.746	-0.648261	0.11396	1.93e-09	1.27e-07	Normal Gene	Down-regulation	RIQ1
AT5G38430	1282.59	-0.646595	0.06456	1.97e-24	6.85e-22	Normal Gene	Down-regulation	RBCS1B
AT4G11175	98.4285	-0.645904	0.198141	0.000142061	0.0029462	Sites-contained Gene	Down-regulation	AT4G11175
AT5G21326	41.6657	-0.644306	0.310376	0.0038913	0.0416404	Sites-contained Gene	Down-regulation	CIPK26
AT1G70600	540.478	-0.643406	0.0912131	2.62e-13	3.19e-11	Sites-contained Gene	Down-regulation	AT1G70600
AT5G12470	55.5518	-0.642481	0.283791	0.00250499	0.0294627	Sites-contained Gene	Down-regulation	RER4
AT3G15810	57.8474	-0.640665	0.254366	0.00138237	0.0187802	Sites-contained Gene	Down-regulation	AT3G15810
AT1G41880	355.479	-0.640457	0.111211	1.36e-09	9.08e-08	Normal Gene	Down-regulation	AT1G41880
AT3G06125	119.734	-0.63911	0.196243	0.000149193	0.00307369	Normal Gene	Down-regulation	AT3G06125
AT3G08520	359.583	-0.637572	0.100369	3.36e-11	3e-09	Normal Gene	Down-regulation	AT3G08520
AT1G53240	157.673	-0.633952	0.153673	5.41e-06	0.000168017	Sites-contained Gene	Down-regulation	mMDH1
AT2G19750	147.791	-0.633808	0.159811	1.01e-05	0.000293515	Normal Gene	Down-regulation	AT2G19750
AT5G67590	148.479	-0.628874	0.154453	6.68e-06	0.00020251	Sites-contained Gene	Down-regulation	FRO1
AT3G07910	57.1916	-0.628811	0.268874	0.00221896	0.0268741	Normal Gene	Down-regulation	AT3G07910
AT3G01120	185.969	-0.626911	0.139113	9.94e-07	3.72e-05	Sites-contained Gene	Down-regulation	AtCGS1
AT5G42650	51.9058	-0.626286	0.272543	0.00246779	0.0292454	Sites-contained Gene	Down-regulation	AOS
AT2G41650	109.869	-0.625921	0.182419	8.14e-05	0.00185159	Sites-contained Gene	Down-regulation	AT2G41650
AT5G17560	85.4949	-0.622115	0.207096	0.000357968	0.00631939	Sites-contained Gene	Down-regulation	BolA4
AT2G38230	256.906	-0.62067	0.122343	6.06e-08	2.88e-06	Sites-contained Gene	Down-regulation	ATPDX1.1
AT4G02920	143.793	-0.618242	0.159113	1.55e-05	0.000424116	Sites-contained Gene	Down-regulation	AT4G02920
AT5G51040	69.9736	-0.61669	0.223967	0.000774915	0.0117545	Sites-contained Gene	Down-regulation	SDHAF2
AT2G15620	130.106	-0.610819	0.1685	4.11e-05	0.00103547	Sites-contained Gene	Down-regulation	ATHNIR
AT5G09510	172.285	-0.610277	0.143007	3.01e-06	9.77e-05	Sites-contained Gene	Down-regulation	AT5G09510
AT5G11740	360.707	-0.604893	0.11069	7.45e-09	4.21e-07	Normal Gene	Down-regulation	AGP15
AT5G04830	111.406	-0.603675	0.177225	9.88e-05	0.00215842	Sites-contained Gene	Down-regulation	AT5G04830
AT5G49480	84.4337	-0.602034	0.21112	0.000609584	0.00971809	Sites-contained Gene	Down-regulation	ATCP1
AT1G26880	273.271	-0.601193	0.12411	2.05e-07	8.84e-06	Normal Gene	Down-regulation	AT1G26880
AT4G18040	57.4976	-0.600657	0.254339	0.00226856	0.0272635	Sites-contained Gene	Down-regulation	AT.EIF4E1
AT1G35516	56.9638	0.60225	0.245235	0.00178702	0.0230104	Normal Gene	Up-regulation	AT1G35516
AT1G28580	45.7846	0.604652	0.275501	0.00329587	0.0368242	Sites-contained Gene	Up-regulation	AT1G28580
AT5G32440	54.425	0.615309	0.256853	0.0019796	0.0246438	Normal Gene	Up-regulation	AT5G32440
AT3G30775	72.9296	0.617165	0.227332	0.000853838	0.0127344	Normal Gene	Up-regulation	AT-POX
AT1G58180	42.7522	0.62141	0.292368	0.00356742	0.039021	Normal Gene	Up-regulation	ATBCA6
AT3G25820	41.1739	0.623453	0.308013	0.00441255	0.0459082	Normal Gene	Up-regulation	ATTPS-CIN
AT3G50830	57.2786	0.628313	0.249793	0.00142027	0.0191839	Normal Gene	Up-regulation	ATCOR413-PM2
AT3G10770	51.398	0.628971	0.267569	0.00209128	0.0257265	Sites-contained Gene	Up-regulation	AT3G10770
AT4G21450	52.6778	0.630849	0.260885	0.00180809	0.0231544	Normal Gene	Up-regulation	AT4G21450
AT5G53740	193.8	0.632541	0.133701	3.24e-07	1.34e-05	Normal Gene	Up-regulation	AT5G53740
AT2G31380	41.6587	0.633339	0.291061	0.00315815	0.0356681	Normal Gene	Up-regulation	BBX25
AT2G43820	51.0422	0.640033	0.277366	0.00225028	0.0271132	Normal Gene	Up-regulation	ATSAGT1
AT3G29575	41.5567	0.640409	0.297444	0.00319779	0.036029	Normal Gene	Up-regulation	AFP3
AT3G51840	117.207	0.640804	0.170578	2.29e-05	0.000606105	Sites-contained Gene	Up-regulation	ACX4
AT3G23030	61.3217	0.648877	0.24339	0.000874681	0.0129122	Sites-contained Gene	Up-regulation	IAA2
AT1G76160	65.4157	0.65728	0.236656	0.000623982	0.00991391	Sites-contained Gene	Up-regulation	sks5
AT2G26975	70.1552	0.661276	0.221384	0.000333601	0.00595653	Normal Gene	Up-regulation	COPT6
AT3G29250	44.9836	0.665173	0.286496	0.00203039	0.0251425	Sites-contained Gene	Up-regulation	AtSDR4
AT2G45180	1396.35	0.673663	0.0666953	8.63e-25	3.37e-22	Normal Gene	Up-regulation	AT2G45180
AT2G31810	47.6335	0.676215	0.273576	0.00139906	0.018952	Normal Gene	Up-regulation	AHASS1
AT5G59420	44.1531	0.680022	0.296683	0.00214358	0.0262445	Sites-contained Gene	Up-regulation	ORP3C
AT3G27770	57.9924	0.68731	0.253531	0.000696738	0.0108799	Normal Gene	Up-regulation	AT3G27770
AT5G01020	37.1765	0.688078	0.341057	0.00381109	0.041158	Normal Gene	Up-regulation	AT5G01020
AT5G49440	59.7541	0.691388	0.24793	0.000574005	0.00926113	Normal Gene	Up-regulation	AT5G49440
AT1G14670	40.2966	0.691769	0.323271	0.00282946	0.0327045	Normal Gene	Up-regulation	AT1G14670
AT4G11960	37.1762	0.698397	0.320034	0.00265642	0.0310103	Normal Gene	Up-regulation	PGRL1B
AT4G23470	54.5511	0.702218	0.257656	0.000640609	0.0100857	Normal Gene	Up-regulation	AT4G23470
AT1G77760	79.3882	0.702272	0.220387	0.000158045	0.00322068	Normal Gene	Up-regulation	GNR1
AT1G25230	39.5114	0.704311	0.300213	0.00177606	0.0229322	Normal Gene	Up-regulation	AT1G25230
AT1G56220	282.868	0.709331	0.128793	4.56e-09	2.67e-07	Normal Gene	Up-regulation	AT1G56220
AT1G72640	54.6279	0.710493	0.260027	0.000625065	0.00991431	Normal Gene	Up-regulation	AT1G72640
AT4G27450	104.913	0.711871	0.183638	1.25e-05	0.000354673	Sites-contained Gene	Up-regulation	AT4G27450
AT1G75500	84.085	0.716298	0.203273	4.82e-05	0.00118802	Normal Gene	Up-regulation	UMAMIT5
AT2G38310	52.5768	0.716792	0.266558	0.00070267	0.0109234	Sites-contained Gene	Up-regulation	AtPYL4
AT5G44020	235.153	0.722081	0.122871	5.39e-10	3.95e-08	Normal Gene	Up-regulation	AT5G44020
AT3G57550	28.1504	0.724277	0.386529	0.00456438	0.0471736	Normal Gene	Up-regulation	AGK2
AT5G02160	167.989	0.724777	0.145101	7.23e-08	3.39e-06	Normal Gene	Up-regulation	FIP
AT2G41430	441.983	0.725886	0.0981208	1.77e-14	2.55e-12	Sites-contained Gene	Up-regulation	CID1
AT4G16990	46.3018	0.726362	0.320072	0.00194065	0.0243203	Normal Gene	Up-regulation	RLM3
AT1G36050	28.1965	0.726434	0.389816	0.00457803	0.0472626	Normal Gene	Up-regulation	AT1G36050
AT1G10950	35.502	0.726859	0.324288	0.00215742	0.0262986	Normal Gene	Up-regulation	AtTMN1
AT2G27860	65.504	0.728292	0.230347	0.000159695	0.00324709	Sites-contained Gene	Up-regulation	AXS1
AT4G15780	56.2878	0.731841	0.253451	0.000373428	0.00653081	Sites-contained Gene	Up-regulation	ATVAMP724
AT2G46490	50.0269	0.732479	0.268214	0.000597375	0.00953968	Normal Gene	Up-regulation	AT2G46490
AT2G28840	50.4248	0.732908	0.263551	0.000519871	0.00860495	Sites-contained Gene	Up-regulation	XBAT31
AT1G55000	32.8297	0.736053	0.33863	0.00240473	0.0286066	Normal Gene	Up-regulation	AT1G55000
AT1G09970	28.0566	0.747297	0.36883	0.00325057	0.0364921	Normal Gene	Up-regulation	LRR
AT1G09570	29.7103	0.747482	0.361625	0.00294304	0.0337262	Normal Gene	Up-regulation	FHY2
AT3G51370	45.715	0.754212	0.276957	0.000589717	0.00943347	Normal Gene	Up-regulation	AT3G51370
AT3G56650	69.3074	0.75959	0.225684	7.61e-05	0.00176212	Normal Gene	Up-regulation	PPD6
AT1G20450	126.647	0.760655	0.169453	7.81e-07	2.98e-05	Normal Gene	Up-regulation	ERD10
AT5G27290	23.4594	0.76281	0.427021	0.00479365	0.049003	Normal Gene	Up-regulation	AT5G27290
AT3G20770	42.2566	0.764905	0.301795	0.000968261	0.013921	Sites-contained Gene	Up-regulation	AtEIN3
AT1G67865	203.599	0.764981	0.15034	3.98e-08	1.95e-06	Sites-contained Gene	Up-regulation	AT1G67865
AT1G73260	50.4916	0.765322	0.281535	0.000568286	0.00919771	Sites-contained Gene	Up-regulation	ATKTI1
AT3G04910	40.373	0.768814	0.301191	0.000919607	0.0133443	Sites-contained Gene	Up-regulation	AtWNK1
AT4G30270	91.2028	0.770097	0.196616	9.54e-06	0.000277846	Sites-contained Gene	Up-regulation	MERI-5
AT5G26280	167.329	0.774577	0.14589	1.23e-08	6.64e-07	Normal Gene	Up-regulation	AT5G26280
AT1G26580	23.4075	0.775518	0.433813	0.00462852	0.0475743	Normal Gene	Up-regulation	AT1G26580
AT5G21020	244.375	0.775595	0.124859	5.92e-11	5e-09	Normal Gene	Up-regulation	AT5G21020
AT1G73330	346.186	0.77661	0.108899	1.22e-13	1.54e-11	Sites-contained Gene	Up-regulation	ATDR4
AT5G20250	119.158	0.776614	0.171724	6.66e-07	2.59e-05	Sites-contained Gene	Up-regulation	DIN10
AT1G22890	75.3781	0.777316	0.220728	4.13e-05	0.00103547	Normal Gene	Up-regulation	STMP2
AT3G48740	119.178	0.778853	0.176079	1.03e-06	3.81e-05	Sites-contained Gene	Up-regulation	AtSWEET11
AT1G13390	21.6629	0.779365	0.433314	0.00462057	0.0475447	Normal Gene	Up-regulation	AT1G13390
AT1G64720	757.786	0.788821	0.0741294	2.26e-27	1.32e-24	Sites-contained Gene	Up-regulation	CP5
AT2G06850	294.011	0.789223	0.109111	5.29e-14	6.98e-12	Normal Gene	Up-regulation	EXGT-A1
AT1G53170	27.5618	0.796837	0.406428	0.00335443	0.0373344	Normal Gene	Up-regulation	ATERF-8
AT3G16450	269.469	0.797132	0.112946	1.9e-13	2.38e-11	Sites-contained Gene	Up-regulation	JAL33
AT1G33590	44.3084	0.809718	0.286936	0.000394792	0.00686601	Sites-contained Gene	Up-regulation	AT1G33590
AT4G24230	28.8373	0.814092	0.36368	0.00180142	0.0231006	Normal Gene	Up-regulation	ACBP3
AT4G39090	221.036	0.815029	0.124045	5.37e-12	5.42e-10	Normal Gene	Up-regulation	RD19
AT4G16520	197.939	0.822971	0.139587	3.81e-10	2.88e-08	Normal Gene	Up-regulation	ATG8F
AT1G53210	123.221	0.825341	0.182472	6.03e-07	2.37e-05	Normal Gene	Up-regulation	AtNCL
AT4G36500	39.4065	0.838435	0.326696	0.000774936	0.0117545	Normal Gene	Up-regulation	AT4G36500
AT2G18910	23.0607	0.83946	0.420075	0.00289676	0.0333129	Normal Gene	Up-regulation	AT2G18910
AT5G13710	86.8879	0.841336	0.205747	4.09e-06	0.000128947	Normal Gene	Up-regulation	CPH
AT2G38170	89.6318	0.842231	0.196139	1.63e-06	5.71e-05	Normal Gene	Up-regulation	ATCAX1
AT2G36120	198.124	0.843693	0.153089	3.66e-09	2.21e-07	Normal Gene	Up-regulation	DOT1
AT3G45300	41.9282	0.845672	0.294789	0.00032815	0.00590011	Sites-contained Gene	Up-regulation	ATIVD
AT2G23320	41.2448	0.846187	0.297959	0.000354818	0.0062756	Normal Gene	Up-regulation	AtWRKY15
AT3G59350	18.1521	0.850988	0.49343	0.00470589	0.0481583	Normal Gene	Up-regulation	AT3G59350
AT5G37260	39.3304	0.851237	0.342066	0.000902517	0.013219	Normal Gene	Up-regulation	CIR1
AT2G47240	29.9456	0.857454	0.358698	0.00119765	0.0167314	Normal Gene	Up-regulation	CER8
AT3G56860	32.8209	0.857633	0.352009	0.00101984	0.0145731	Normal Gene	Up-regulation	UBA2A
AT2G01450	56.8442	0.859765	0.24683	4.3e-05	0.00107302	Normal Gene	Up-regulation	ATMPK17
AT4G13670	43.6905	0.860576	0.287563	0.000216044	0.0041843	Normal Gene	Up-regulation	PTAC5
AT5G01740	21.5337	0.86589	0.430006	0.00267476	0.0311855	Normal Gene	Up-regulation	AT5G01740
AT2G01020	905.718	0.869924	0.0753104	7.58e-32	5.46e-29	Normal Gene	Up-regulation	AT2G01020
AT1G54100	86.974	0.878319	0.196902	7.47e-07	2.86e-05	Sites-contained Gene	Up-regulation	ALDH7B4
AT5G10745	17.6254	0.879754	0.514716	0.00438553	0.0457285	Normal Gene	Up-regulation	AT5G10745
AT5G01920	43.0699	0.880372	0.300555	0.00027031	0.00502756	Normal Gene	Up-regulation	STN8
AT5G07440	86.0442	0.880975	0.20348	1.34e-06	4.76e-05	Normal Gene	Up-regulation	GDH2
AT1G52100	48.8769	0.887876	0.277225	0.000104585	0.00225374	Normal Gene	Up-regulation	AT1G52100
AT4G00330	16.907	0.892536	0.546097	0.00481969	0.0492155	Normal Gene	Up-regulation	CRCK2
AT5G02020	65.8557	0.894871	0.230953	9.26e-06	0.000272915	Sites-contained Gene	Up-regulation	SIS
AT5G35740	28.2254	0.898671	0.382565	0.00122765	0.0170741	Normal Gene	Up-regulation	AT5G35740
ATMG00030	86.6376	0.904093	0.198704	4.72e-07	1.88e-05	Normal Gene	Up-regulation	ORF107A
AT4G13250	45.6663	0.911712	0.295337	0.000148295	0.00306192	Normal Gene	Up-regulation	NYC1
AT2G29210	17.3467	0.914674	0.535531	0.00417557	0.043962	Normal Gene	Up-regulation	AT2G29210
AT2G07180	15.741	0.927786	0.545294	0.00432925	0.0452974	Normal Gene	Up-regulation	AT2G07180
AT3G60300	32.1667	0.934422	0.357554	0.000588709	0.00943343	Sites-contained Gene	Up-regulation	AT3G60300
AT5G09530	19.3145	0.944232	0.480619	0.00268692	0.0312884	Normal Gene	Up-regulation	PELPK1
AT1G18020	22.3464	0.946831	0.447298	0.00195435	0.0243943	Normal Gene	Up-regulation	AT1G18020
AT4G36648	55.9285	0.950593	0.255538	1.51e-05	0.000416687	Normal Gene	Up-regulation	AT4G36648
AT3G19860	24.2882	0.950727	0.400968	0.00109475	0.0154551	Normal Gene	Up-regulation	bHLH121
AT5G14430	14.1573	0.955141	0.58083	0.00449081	0.0465673	Normal Gene	Up-regulation	AT5G14430
AT2G39310	156.623	0.96678	0.153613	2.86e-11	2.61e-09	Sites-contained Gene	Up-regulation	JAL22
AT2G36900	28.9066	0.966971	0.371692	0.000578786	0.00932223	Normal Gene	Up-regulation	ATMEMB11
AT3G03470	15.4789	0.967805	0.543281	0.00354148	0.0388279	Normal Gene	Up-regulation	CYP89A9
AT1G72150	145.14	0.968378	0.154851	3.68e-11	3.22e-09	Normal Gene	Up-regulation	PATL1
AT4G27440	47.414	0.977569	0.274932	2.81e-05	0.00073654	Normal Gene	Up-regulation	PORB
AT3G15356	26.9239	0.979823	0.390824	0.000763659	0.011621	Sites-contained Gene	Up-regulation	AT3G15356
AT5G53550	28.3029	0.986262	0.368652	0.000461826	0.00781436	Normal Gene	Up-regulation	ATYSL3
AT1G29670	63.2527	0.98723	0.234379	2.01e-06	6.86e-05	Sites-contained Gene	Up-regulation	GDSL1
AT1G28330	65.304	0.998941	0.239599	2.34e-06	7.86e-05	Normal Gene	Up-regulation	AtDRM1
AT5G26260	87.9117	1.00021	0.207549	1.19e-07	5.34e-06	Normal Gene	Up-regulation	AT5G26260
AT5G60460	23.7123	1.0033	0.400628	0.000736434	0.0113169	Normal Gene	Up-regulation	AT5G60460
AT1G17990	23.6435	1.0108	0.415397	0.000857503	0.0127591	Normal Gene	Up-regulation	AT1G17990
AT2G45660	38.2415	1.01905	0.323923	0.000108334	0.00232919	Sites-contained Gene	Up-regulation	SOC1
AT1G03090	20.3146	1.02483	0.488627	0.0017364	0.0225239	Normal Gene	Up-regulation	MCCA
AT4G40090	18.8759	1.02537	0.490958	0.00188651	0.0238331	Normal Gene	Up-regulation	AGP3
AT2G18440	113.678	1.03038	0.180878	9.89e-10	6.72e-08	Normal Gene	Up-regulation	AT2G18440
AT4G33220	33.1406	1.03044	0.342824	0.000173786	0.00345143	Normal Gene	Up-regulation	ATPME44
AT1G29395	12.3552	1.04084	0.625362	0.00403459	0.0428801	Normal Gene	Up-regulation	COR413-TM1
AT1G07230	14.4035	1.04265	0.557366	0.00285088	0.0329116	Normal Gene	Up-regulation	NPC1
AT1G60960	16.2083	1.05146	0.515829	0.0020299	0.0251425	Normal Gene	Up-regulation	ATIRT3
AT3G26740	91.1845	1.05804	0.195723	4.96e-09	2.89e-07	Normal Gene	Up-regulation	CCL
AT5G51150	15.1209	1.05868	0.54714	0.00255645	0.0299552	Normal Gene	Up-regulation	AT5G51150
AT2G05510	35.4407	1.05897	0.334695	0.000101139	0.00220482	Normal Gene	Up-regulation	AT2G05510
AT3G12400	12.8852	1.07142	0.612346	0.0034538	0.0380894	Normal Gene	Up-regulation	ATELC
AT4G27880	11.4791	1.07349	0.668603	0.00417859	0.043962	Normal Gene	Up-regulation	SINAT4
AT5G22875	18.7256	1.07448	0.500043	0.00155559	0.020594	Normal Gene	Up-regulation	AT5G22875
AT1G25275	190.136	1.0817	0.145326	7.91e-15	1.21e-12	Normal Gene	Up-regulation	AT1G25275
AT1G69530	210.338	1.08468	0.132316	2.06e-17	4.03e-15	Sites-contained Gene	Up-regulation	AT-EXP1
AT1G78170	35.2484	1.09311	0.337197	7.57e-05	0.00176179	Normal Gene	Up-regulation	AT1G78170
AT5G05440	36.9302	1.10133	0.320274	3.91e-05	0.000996981	Normal Gene	Up-regulation	AtPYL5
AT5G56870	48.9607	1.10748	0.270461	3e-06	9.77e-05	Normal Gene	Up-regulation	BGAL4
AT5G21170	40.9131	1.12525	0.304771	1.4e-05	0.000392461	Normal Gene	Up-regulation	AKINBETA1
AT5G06530	33.4339	1.12924	0.336059	4.91e-05	0.00120849	Normal Gene	Up-regulation	ABCG22
AT5G05690	86.317	1.13701	0.205611	2.43e-09	1.51e-07	Sites-contained Gene	Up-regulation	CBB3
AT5G16110	115.631	1.13897	0.170795	2.01e-12	2.19e-10	Sites-contained Gene	Up-regulation	AT5G16110
AT1G20620	331.075	1.14232	0.111944	1.57e-25	7.74e-23	Normal Gene	Up-regulation	ATCAT3
AT5G22500	20.0204	1.1455	0.478755	0.000806214	0.0121307	Normal Gene	Up-regulation	FAR1
AT5G66170	39.4064	1.1537	0.304954	1.04e-05	0.000301605	Normal Gene	Up-regulation	STR18
AT1G02340	14.4011	1.15704	0.559746	0.00181779	0.0232152	Normal Gene	Up-regulation	FBI1
AT1G08980	29.127	1.15773	0.378464	0.000126369	0.00268006	Normal Gene	Up-regulation	AMI1
AT3G12710	13.5805	1.16226	0.571425	0.00193648	0.0243007	Normal Gene	Up-regulation	AT3G12710
AT5G47990	26.0968	1.16629	0.375185	0.000112557	0.00241444	Normal Gene	Up-regulation	CYP705A5
AT3G07870	17.0697	1.16779	0.509555	0.00105277	0.0150209	Normal Gene	Up-regulation	FBX92
AT1G55450	36.738	1.17761	0.313699	1.12e-05	0.000320519	Sites-contained Gene	Up-regulation	AT1G55450
AT1G07240	13.2028	1.19375	0.59922	0.00199744	0.0248328	Normal Gene	Up-regulation	UGT71C5
AT4G02380	171.283	1.19773	0.153605	5.02e-16	8.26e-14	Normal Gene	Up-regulation	AtLEA5
AT2G38120	39.7041	1.20192	0.314462	8.49e-06	0.000251708	Normal Gene	Up-regulation	AtAUX1
AT5G59220	19.1539	1.20777	0.463525	0.000465946	0.00786987	Normal Gene	Up-regulation	HAI1
AT5G63620	16.7051	1.23177	0.504597	0.000698189	0.0108799	Normal Gene	Up-regulation	HER2
AT3G01490	19.7507	1.24376	0.461265	0.000359632	0.00633683	Normal Gene	Up-regulation	AT3G01490
AT1G12780	86.4746	1.24742	0.205002	8.24e-11	6.9e-09	Normal Gene	Up-regulation	ATUGE1
AT5G57655	56.0596	1.25177	0.253031	4.97e-08	2.4e-06	Sites-contained Gene	Up-regulation	AT5G57655
AT5G16890	11.9998	1.26385	0.614328	0.00172148	0.0224439	Normal Gene	Up-regulation	AT5G16890
AT3G26180	14.9529	1.28096	0.538107	0.000810979	0.0121829	Normal Gene	Up-regulation	CYP71B20
AT1G08900	14.845	1.28855	0.575784	0.0011154	0.0156994	Normal Gene	Up-regulation	AT1G08900
AT2G41730	8.70008	1.2917	0.80813	0.00369988	0.040142	Normal Gene	Up-regulation	AT2G41730
AT3G07010	13.0789	1.30309	0.577013	0.00109147	0.015432	Normal Gene	Up-regulation	AT3G07010
AT4G36410	13.4669	1.30656	0.565578	0.000981051	0.0140833	Normal Gene	Up-regulation	UBC17
AT3G11910	18.0245	1.31186	0.470499	0.000282101	0.00519531	Normal Gene	Up-regulation	AtUBP13
AT1G14960	10.0106	1.31646	0.725635	0.00265265	0.0310049	Normal Gene	Up-regulation	AT1G14960
AT2G05540	222.24	1.32865	0.131882	5.4e-25	2.3e-22	Normal Gene	Up-regulation	AT2G05540
AT4G15260	10.4557	1.33249	0.716057	0.00229371	0.0275304	Normal Gene	Up-regulation	AT4G15260
AT1G77210	8.98877	1.33469	0.743606	0.00271445	0.0314916	Normal Gene	Up-regulation	AtSTP14
AT1G09500	16.592	1.33787	0.508088	0.000418431	0.00718382	Normal Gene	Up-regulation	AT1G09500
AT1G11260	112.9	1.35554	0.176056	9.78e-16	1.55e-13	Sites-contained Gene	Up-regulation	ATSTP1
AT3G03341	20.5589	1.38147	0.446344	0.000101468	0.00220687	Normal Gene	Up-regulation	AT3G03341
AT1G52190	19.0278	1.41647	0.452235	9.25e-05	0.00204527	Normal Gene	Up-regulation	AtNPF1.2
AT2G19800	26.4009	1.43094	0.379623	9.44e-06	0.000275795	Normal Gene	Up-regulation	MIOX2
AT1G08930	48.4962	1.44741	0.272938	7.03e-09	4.02e-07	Normal Gene	Up-regulation	ERD6
AT2G18050	9.69827	1.45045	0.736711	0.00185452	0.023524	Normal Gene	Up-regulation	HIS1-3
AT4G33150	30.6241	1.48465	0.355852	1.78e-06	6.21e-05	Normal Gene	Up-regulation	LKR
AT1G19380	14.2469	1.53113	0.534571	0.000210313	0.00409869	Normal Gene	Up-regulation	AT1G19380
AT4G15700	10.2175	1.54617	0.663447	0.000873624	0.0129122	Normal Gene	Up-regulation	GRXS3
AT1G18030	10.0812	1.62866	0.676055	0.000708177	0.0109908	Normal Gene	Up-regulation	AT1G18030
AT3G47340	44.9746	1.63958	0.284691	5.53e-10	4.02e-08	Normal Gene	Up-regulation	ASN1
AT2G47770	10.2556	1.64118	0.676293	0.000662308	0.0103821	Normal Gene	Up-regulation	ATTSPO
AT1G74670	52.573	1.66895	0.264601	1.8e-11	1.71e-09	Sites-contained Gene	Up-regulation	GASA6
AT3G62680	13.3749	1.68618	0.603984	0.000265151	0.00496113	Normal Gene	Up-regulation	ATPRP3
AT1G65370	16.3092	1.69096	0.518591	6.15e-05	0.00147112	Normal Gene	Up-regulation	AT1G65370
AT2G43160	11.7158	1.70737	0.616193	0.000259551	0.00489543	Sites-contained Gene	Up-regulation	AT2G43160
AT1G52690	12.6927	1.70909	0.577715	0.00015273	0.00311915	Normal Gene	Up-regulation	LEA7
AT1G49032	38.3267	1.72038	0.337273	2.13e-08	1.1e-06	Normal Gene	Up-regulation	AT1G49032
AT3G57070	30.6973	1.78249	0.365357	6.32e-08	2.99e-06	Normal Gene	Up-regulation	AT3G57070
AT3G53950	11.2261	1.79955	0.632578	0.000223842	0.00429907	Normal Gene	Up-regulation	AT3G53950
AT5G14920	19.641	1.81609	0.448317	2.97e-06	9.71e-05	Normal Gene	Up-regulation	GASA14
AT2G41100	9.50901	1.90328	0.717432	0.000371837	0.00651514	Normal Gene	Up-regulation	ATCAL4
AT2G33830	76.8	1.92243	0.222448	3.65e-19	8.34e-17	Normal Gene	Up-regulation	AtDRM2
AT2G38400	12.6314	2.04185	0.614027	4.8e-05	0.00118747	Normal Gene	Up-regulation	AGT3
AT4G35770	230.135	2.1135	0.147983	1.64e-47	3.07e-44	Normal Gene	Up-regulation	ATSEN1
AT3G05945	25.6419	2.14478	0.426485	2.43e-08	1.24e-06	Normal Gene	Up-regulation	AT3G05945
AT3G02480	23.9412	2.22232	0.424406	9.46e-09	5.22e-07	Normal Gene	Up-regulation	ABR
AT1G59870	42.3422	2.2964	0.312553	1.37e-14	2e-12	Normal Gene	Up-regulation	ABCG36
AT1G27020	12.0085	2.35683	0.618772	9.36e-06	0.000274737	Normal Gene	Up-regulation	AT1G27020
AT3G59930	25.7165	2.44108	0.410833	1.87e-10	1.48e-08	Normal Gene	Up-regulation	AT3G59930
AT2G15960	68.1978	2.49351	0.249467	1.15e-24	4.14e-22	Sites-contained Gene	Up-regulation	AT2G15960
AT5G06760	20.085	2.6521	0.47714	2.01e-09	1.31e-07	Normal Gene	Up-regulation	AtLEA4-5
AT4G21870	84.2354	3.23212	0.257138	2.98e-37	2.54e-34	Normal Gene	Up-regulation	AT4G21870
AT3G14130	17.2585	3.24101	0.585146	2.82e-09	1.73e-07	Normal Gene	Up-regulation	HAOX1
AT2G18670	10.651	3.31594	0.779112	1.98e-06	6.8e-05	Normal Gene	Up-regulation	AT2G18670
AT5G52300	11.5841	3.45179	0.745277	4.12e-07	1.68e-05	Normal Gene	Up-regulation	LTI65
AT3G55500	21.5832	4.30524	0.624777	1.37e-12	1.54e-10	Normal Gene	Up-regulation	ATEXP16

## Sheet: Table S4
Table S4. List of differential alternative splicing events in fio1-2.
List of differential isoform usages in fio1-2.
ID	feature_id	m6A	Symbols	lr	df	pvalue	adj_pvalue
AT2G39730	AT2G39730.2_AT2G39730	m6A	RCA	892.714	1	3.76432e-196	5.15711e-193
AT2G39730	AT2G39730.1_AT2G39730	m6A	RCA	873.688	1	5.14898e-192	3.52705e-189
AT1G67700	AT1G67700.4_AT1G67700	m6A	HHL1	87.0293	1	1.06923e-20	3.66213e-18
AT1G67700	AT1G67700.5_AT1G67700	m6A	HHL1	87.0293	1	1.06923e-20	3.66213e-18
AT4G22890	AT4G22890.5_AT4G22890	m6A	PGR5-LIKE	53.3377	1	2.80865e-13	7.69569e-11
AT4G22890	AT4G22890.1_AT4G22890	m6A	PGR5-LIKE	40.7319	1	1.7461e-10	3.98692e-08
AT2G43910	AT2G43910.1_AT2G43910	m6A	ATHOL1	39.9622	1	2.58921e-10	4.43402e-08
AT2G43910	fac9d770-3cd7-4543-95e4-74694ff2cf7f_AT2G43910	m6A	ATHOL1	39.9622	1	2.58921e-10	4.43402e-08
AT3G01500	AT3G01500.3_AT3G01500	m6A	ATBCA1	35.4487	1	2.61854e-09	3.98601e-07
AT4G31870	AT4G31870.1_AT4G31870	normal	ATGPX7	34.6097	1	4.02893e-09	5.01784e-07
AT4G31870	AT4G31870.2_AT4G31870	normal	ATGPX7	34.6097	1	4.02893e-09	5.01784e-07
AT1G69620	30deed90-6d31-4caf-9463-8f803c87e235_AT1G69620	m6A	RPL34	32.7559	1	1.04486e-08	1.10112e-06
AT1G69620	AT1G69620.1_AT1G69620	m6A	RPL34	32.7559	1	1.04486e-08	1.10112e-06
AT5G61410	AT5G61410.1_AT5G61410	m6A	EMB2728	30.7546	1	2.92811e-08	2.67434e-06
AT5G61410	AT5G61410.2_AT5G61410	m6A	EMB2728	30.7546	1	2.92811e-08	2.67434e-06
AT1G23080	AT1G23080.4-1_AT1G23080	normal	ATPIN7	29.7883	1	4.81881e-08	3.88339e-06
AT1G23080	AT1G23080.1_AT1G23080	normal	ATPIN7	29.7883	1	4.81881e-08	3.88339e-06
AT3G14415	AT3G14415.2_AT3G14415	m6A	GOX2	29.005	1	7.21932e-08	5.4947e-06
AT1G68010	b2d6d177-1b9a-4490-940f-7feee973cce7_AT1G68010	m6A	ATHPR1	26.289	1	2.93956e-07	2.11958e-05
AT1G30630	2a9d59a9-e1d4-4909-b702-befd72b8b982_AT1G30630	normal	AT1G30630	24.5893	1	7.09445e-07	4.56686e-05
AT1G30630	AT1G30630.1_AT1G30630	normal	AT1G30630	24.5893	1	7.09445e-07	4.56686e-05
AT2G35390	AT2G35390.2_AT2G35390	m6A	AT2G35390	24.4398	1	7.66699e-07	4.56686e-05
AT2G35390	AT2G35390.4_AT2G35390	m6A	AT2G35390	24.4398	1	7.66699e-07	4.56686e-05
AT4G22890	AT4G22890.4_AT4G22890	m6A	PGR5-LIKE	21.477	1	3.581e-06	0.000204416
AT3G54500	73d37343-2e6e-4371-b1ef-c951c6d0f6a4_AT3G54500	m6A	LNK2	20.5784	1	5.72369e-06	0.000313658
AT3G30390	AT3G30390.1_AT3G30390	m6A	AT3G30390	19.717	1	8.97981e-06	0.000455336
AT3G30390	AT3G30390.2_AT3G30390	m6A	AT3G30390	19.717	1	8.97981e-06	0.000455336
AT1G78000	AT1G78000.1_AT1G78000	normal	SEL1	19.5818	1	9.6385e-06	0.000455336
AT1G78000	d55555b9-0445-4cef-8092-5a812b6235a8_AT1G78000	normal	SEL1	19.5818	1	9.6385e-06	0.000455336
AT3G61470	AT3G61470.1_AT3G61470	m6A	LHCA2	19.0361	1	1.28265e-05	0.000566851
AT3G61470	f17d1091-eb66-473c-aa5d-78017acabca3_AT3G61470	m6A	LHCA2	19.0361	1	1.28265e-05	0.000566851
AT1G32230	ddec1a3e-1f9e-4769-897b-ea924d45b1df_AT1G32230	m6A	RCD1	17.8243	1	2.42263e-05	0.00103719
AT1G72640	AT1G72640.2_AT1G72640	normal	AT1G72640	16.982	1	3.77352e-05	0.00156658
AT1G56220	AT1G56220.1_AT1G56220	normal	AT1G56220	16.5044	1	4.85379e-05	0.00195579
AT2G24270	AT2G24270.1-1_AT2G24270	m6A	ALDH11A3	16.2095	1	5.67089e-05	0.00221975
AT2G04790	AT2G04790.10_AT2G04790	m6A	AT2G04790	15.958	1	6.47646e-05	0.00239804
AT2G04790	AT2G04790.3_AT2G04790	m6A	AT2G04790	15.958	1	6.47646e-05	0.00239804
AT3G56940	AT3G56940.1_AT3G56940	m6A	ACSF	15.8885	1	6.71864e-05	0.00242225
AT2G24270	AT2G24270.4_AT2G24270	m6A	ALDH11A3	15.3227	1	9.06206e-05	0.00310563
AT1G72640	AT1G72640.1_AT1G72640	normal	AT1G72640	15.3216	1	9.06752e-05	0.00310563
AT1G68010	AT1G68010.1_AT1G68010	m6A	ATHPR1	14.5505	1	0.000136453	0.00450151
AT3G06125	4c515775-1575-4918-b4eb-79efdfe18f5b_AT3G06125	normal	AT3G06125	14.4207	1	0.000146188	0.00450151
AT3G06125	AT3G06125.3_AT3G06125	normal	AT3G06125	14.4207	1	0.000146188	0.00450151
AT5G25610	0d30ffc6-712d-4250-ab3a-35bae5c72679-1_AT5G25610	m6A	ATRD22	14.3993	1	0.00014786	0.00450151
AT5G25610	AT5G25610.1_AT5G25610	m6A	ATRD22	14.3993	1	0.00014786	0.00450151
AT3G01500	AT3G01500.2_AT3G01500	m6A	ATBCA1	14.1951	1	0.000164797	0.00490809
AT1G32230	AT1G32230.2_AT1G32230	m6A	RCD1	14.0577	1	0.000177283	0.00494851
AT1G33050	a7d36f4f-e8b3-4018-ab7c-26f6078e39c9_AT1G33050	normal	AT1G33050	13.934	1	0.000189346	0.00494851
AT1G33050	AT1G33050.1_AT1G33050	normal	AT1G33050	13.934	1	0.000189346	0.00494851
AT5G41700	AT5G41700.1_AT5G41700	m6A	ATUBC8	13.9293	1	0.000189813	0.00494851
AT5G41700	AT5G41700.5_AT5G41700	m6A	ATUBC8	13.9293	1	0.000189813	0.00494851
AT4G13495	AT4G13495.2_AT4G13495	normal	AT4G13495	13.9133	1	0.000191439	0.00494851
AT4G13495	d60800b6-ed73-4b9f-a0e4-0983c87bb0fe_AT4G13495	normal	AT4G13495	13.9133	1	0.000191439	0.00494851
AT3G01500	d9def369-85fa-4d24-be77-1f0f581bd6d3_AT3G01500	m6A	ATBCA1	13.8418	1	0.000198863	0.00504522
AT1G56220	AT1G56220.3_AT1G56220	normal	AT1G56220	12.8242	1	0.00034217	0.00839194
AT3G57050	AT3G57050.1_AT3G57050	m6A	CBL	12.7864	1	0.000349154	0.00839194
AT3G57050	AT3G57050.2_AT3G57050	m6A	CBL	12.7864	1	0.000349154	0.00839194
AT2G16930	AT2G16930.1_AT2G16930	normal	AT2G16930	12.7033	1	0.000365019	0.00847587
AT2G16930	AT2G16930.2_AT2G16930	normal	AT2G16930	12.7033	1	0.000365019	0.00847587
AT2G01420	AT2G01420.1_AT2G01420	normal	ATPIN4	12.6019	1	0.000385361	0.00865483
AT2G01420	AT2G01420.2_AT2G01420	normal	ATPIN4	12.6019	1	0.000385361	0.00865483
1:28212000	8eaea26f-efcd-44de-bb17-d8c2166c46d7_1:28212000	normal	NA	12.5113	1	0.000404506	0.00893828
AT4G36850	218b4e7d-58e0-48a9-8117-1491d912dc18_AT4G36850	normal	AT4G36850	12.2938	1	0.000454473	0.00972857
AT4G36850	AT4G36850.1_AT4G36850	normal	AT4G36850	12.2938	1	0.000454473	0.00972857
AT3G01500	435bd3d8-3c8a-484c-b85f-fa6e396823e6_AT3G01500	m6A	ATBCA1	12.0427	1	0.000519957	0.0109591
AT1G52220	AT1G52220.1_AT1G52220	normal	CURT1C	11.4666	1	0.000708591	0.0143031
AT3G52560	AT3G52560.1_AT3G52560	normal	MMZ4	11.4631	1	0.000709934	0.0143031
AT3G52560	AT3G52560.2_AT3G52560	normal	MMZ4	11.4631	1	0.000709934	0.0143031
AT3G14415	AT3G14415.1_AT3G14415	m6A	GOX2	11.4265	1	0.000724052	0.0143761
AT3G56940	37ddbedb-f936-4336-8727-35306f001323_AT3G56940	m6A	ACSF	11.2146	1	0.00081155	0.0158832
AT3G10405	6f04f01e-673b-4ea0-b3ba-9eb00eb4eaf1_AT3G10405	m6A	AT3G10405	11.0246	1	0.000899113	0.0171081
AT3G10405	AT3G10405.1_AT3G10405	m6A	AT3G10405	11.0246	1	0.000899113	0.0171081
AT3G56860	AT3G56860.4_AT3G56860	normal	UBA2A	10.9253	1	0.000948622	0.0175623
AT3G56860	AT3G56860.6_AT3G56860	normal	UBA2A	10.9253	1	0.000948622	0.0175623
AT5G35170	713a0f6f-34ec-4757-8d0a-faed1d4fc6b9_AT5G35170	m6A	AT5G35170	10.8069	1	0.00101123	0.0183277
AT2G22990	AT2G22990.1_AT2G22990	m6A	SCPL8	10.7969	1	0.00101672	0.0183277
AT1G16880	7f5b3a12-e77b-4f2f-9ceb-ca73cfdca559_AT1G16880	normal	ACR11	10.6308	1	0.00111222	0.0195352
AT1G16880	AT1G16880.1_AT1G16880	normal	ACR11	10.6308	1	0.00111222	0.0195352
AT1G11860	14819dcc-c18c-4f9b-9da3-983b8e01d64a_AT1G11860	m6A	AT1G11860	10.3079	1	0.0013246	0.0228932
AT5G58800	b0248c0d-ddf8-48fb-89c9-38f10df0e4e8_AT5G58800	normal	AT5G58800	10.291	1	0.00133683	0.0228932
AT3G62840	AT3G62840.1_AT3G62840	normal	AT3G62840	9.76262	1	0.00178096	0.0297551
AT3G62840	AT3G62840.2_AT3G62840	normal	AT3G62840	9.76262	1	0.00178096	0.0297551
AT1G69530	AT1G69530.2_AT1G69530	m6A	AT-EXP1	9.63228	1	0.00191187	0.0311817
AT1G69530	AT1G69530.4_AT1G69530	m6A	AT-EXP1	9.63228	1	0.00191187	0.0311817
AT2G22990	baf1c0bd-c9c2-47b0-839c-ad0336ba19a4_AT2G22990	m6A	SCPL8	9.36916	1	0.00220666	0.0355662
AT2G29320	6462d174-bcee-494a-a2ff-a295c3796927_AT2G29320	normal	AT2G29320	9.30655	1	0.00228336	0.0359564
AT2G29320	AT2G29320.1_AT2G29320	normal	AT2G29320	9.30655	1	0.00228336	0.0359564
AT3G01690	4d04a510-0b4a-47a8-a146-6ddfa629c917_AT3G01690	m6A	AT3G01690	9.17898	1	0.0024481	0.0376842
AT3G01690	AT3G01690.1_AT3G01690	m6A	AT3G01690	9.17898	1	0.0024481	0.0376842
AT4G28025	AT4G28025.1_AT4G28025	m6A	AT4G28025	8.91598	1	0.00282687	0.0425583
AT4G28025	AT4G28025.2_AT4G28025	m6A	AT4G28025	8.91598	1	0.00282687	0.0425583
AT3G54500	c8496fc3-1a40-4f5c-b507-deb9deef7f8e_AT3G54500	m6A	LNK2	8.75157	1	0.00309336	0.0460642
AT1G07700	AT1G07700.1_AT1G07700	normal	AT1G07700	8.67349	1	0.00322872	0.0470568
AT1G07700	AT1G07700.2_AT1G07700	normal	AT1G07700	8.67349	1	0.00322872	0.0470568
List of differential alternative 3' splicing (AS3') events in fio1-2.
gene_id.x	feature_id	ID	m6A	lr	df	pvalue	adj_pvalue
3:20177934-20177704_3:20177934-20177690	exclusion_3:20177934	AT3G54500	m6A	18.543	1	1.66115e-05	0.00207644
3:20177934-20177704_3:20177934-20177690	inclusion_3:20177934	AT3G54500	m6A	18.543	1	1.66115e-05	0.00207644
List of differential alternative 5' splicing (AS5') events in fio1-2.
ID	gene_id_o	feature_id	gene_id.x	Symbol	m6A	lr	df	pvalue	adj_pvalue
AT1G07700	1:2380103-2379798_1:2380103-2379729	exclusion_1:2380103	1:2380103-2379798		normal	8.21225	1	0.00416085	0.0238701
AT1G07700	1:2380103-2379798_1:2380103-2379729	inclusion_1:2380103	1:2380103-2379798		normal	8.21225	1	0.00416085	0.0238701
AT1G67700	1:25375803-25375726_1:25375803-25375712	exclusion_1:25375803	1:25375803-25375726		m6A	88.1507	1	6.07e-21	3.31e-19
AT1G67700	1:25375803-25375726_1:25375803-25375712	inclusion_1:25375803	1:25375803-25375726		m6A	88.1507	1	6.07e-21	3.31e-19
AT1G72740	1:27380901-27381146_1:27380901-27381164	exclusion_1:27380901	1:27380901-27381146		normal	7.25412	1	0.00707384	0.0385524
AT1G72740	1:27380901-27381146_1:27380901-27381164	inclusion_1:27380901	1:27380901-27381146		normal	7.25412	1	0.00707384	0.0385524
AT1G23080	1:8182128-8182205_1:8182128-8182217	exclusion_1:8182128	1:8182128-8182205	PIN7	normal	24.4287	1	7.71e-07	1.68e-05
AT1G23080	1:8182128-8182205_1:8182128-8182217	inclusion_1:8182128	1:8182128-8182205	PIN7	normal	24.4287	1	7.71e-07	1.68e-05
AT2G35390	2:14897107-14897215_2:14897107-14897437	exclusion_2:14897107	2:14897107-14897215		m6A	21.8994	1	2.87e-06	5.22e-05
AT2G35390	2:14897107-14897215_2:14897107-14897437	inclusion_2:14897107	2:14897107-14897215		m6A	21.8994	1	2.87e-06	5.22e-05
AT2G04690	2:1646154-1646066_2:1646154-1646031	exclusion_2:1646154	2:1646154-1646066		normal	9.86947	1	0.00168044	0.011448
AT2G04690	2:1646154-1646066_2:1646154-1646031	inclusion_2:1646154	2:1646154-1646066		normal	9.86947	1	0.00168044	0.011448
AT2G39730	2:16571066-16571179_2:16571066-16571190	exclusion_2:16571066	2:16571066-16571179	RCA	m6A	872.664	1	8.6e-192	9.37e-190
AT2G39730	2:16571066-16571179_2:16571066-16571190	inclusion_2:16571066	2:16571066-16571179	RCA	m6A	872.664	1	8.6e-192	9.37e-190
AT2G04790	2:1680014-1679909_2:1680014-1679886	exclusion_2:1680014	2:1680014-1679909		m6A	13.7666	1	0.00020699	0.00225614
AT2G04790	2:1680014-1679909_2:1680014-1679886	inclusion_2:1680014	2:1680014-1679909		m6A	13.7666	1	0.00020699	0.00225614
AT2G01420	2:181847-182004_2:181847-182016	exclusion_2:181847	2:181847-182004	PIN4	normal	11.671	1	0.00063482	0.00576629
AT2G01420	2:181847-182004_2:181847-182016	inclusion_2:181847	2:181847-182004	PIN4	normal	11.671	1	0.00063482	0.00576629
AT2G46270	2:19002321-19002230_2:19002321-19002161	exclusion_2:19002321	2:19002321-19002230	GBF3	normal	10.0903	1	0.00149054	0.011448
AT2G46270	2:19002321-19002230_2:19002321-19002161	inclusion_2:19002321	2:19002321-19002230	GBF3	normal	10.0903	1	0.00149054	0.011448
AT2G16930	2:7341488-7341247_2:7341488-7341210	exclusion_2:7341488	2:7341488-7341247		normal	9.9441	1	0.00161365	0.011448
AT2G16930	2:7341488-7341247_2:7341488-7341210	inclusion_2:7341488	2:7341488-7341247		normal	9.9441	1	0.00161365	0.011448
AT3G57050	3:21114059-21114161_3:21114059-21114206	exclusion_3:21114059	3:21114059-21114161	CBL	m6A	13.1533	1	0.00028701	0.00284402
AT3G57050	3:21114059-21114161_3:21114059-21114206	inclusion_3:21114059	3:21114059-21114161	CBL	m6A	13.1533	1	0.00028701	0.00284402
AT3G14415	3:4819884-4819772_3:4819884-4819754	exclusion_3:4819884	3:4819884-4819772		m6A	36.1331	1	1.84e-09	6.7e-08
AT3G14415	3:4819884-4819772_3:4819884-4819754	inclusion_3:4819884	3:4819884-4819772		m6A	36.1331	1	1.84e-09	6.7e-08
AT4G23910	4:12427054-12426729_4:12427054-12426711	exclusion_4:12427054	4:12427054-12426729		normal	15.1837	1	9.75e-05	0.00118131
AT4G23910	4:12427054-12426729_4:12427054-12426711	inclusion_4:12427054	4:12427054-12426729		normal	15.1837	1	9.75e-05	0.00118131
AT4G28025	4:13936536-13937257_4:13936536-13937284	exclusion_4:13936536	4:13936536-13937257		m6A	9.1446	1	0.00249453	0.0151058
AT4G28025	4:13936536-13937257_4:13936536-13937284	inclusion_4:13936536	4:13936536-13937257		m6A	9.1446	1	0.00249453	0.0151058
AT4G31870	4:15410967-15410884_4:15410967-15410870	exclusion_4:15410967	4:15410967-15410884	GPX7	normal	33.7138	1	6.38e-09	1.74e-07
AT4G31870	4:15410967-15410884_4:15410967-15410870	inclusion_4:15410967	4:15410967-15410884	GPX7	normal	33.7138	1	6.38e-09	1.74e-07
AT4G10100	4:6309084-6308849_4:6309084-6308832	exclusion_4:6309084-1	4:6309084-6308849	CNX7	normal	11.0383	1	0.00089248	0.00748312
AT4G10100	4:6309084-6308849_4:6309084-6308832	inclusion_4:6309084-1	4:6309084-6308849	CNX7	normal	11.0383	1	0.00089248	0.00748312
AT5G41700	5:16676053-16675945_5:16676053-16675890	exclusion_5:16676053	5:16676053-16675945	UBC8	m6A	17.1268	1	3.5e-05	0.00054446
AT5G41700	5:16676053-16675945_5:16676053-16675890	inclusion_5:16676053	5:16676053-16675945	UBC8	m6A	17.1268	1	3.5e-05	0.00054446
AT5G61310	5:24653752-24654769_5:24653752-24654844	exclusion_5:24653752	5:24653752-24654769		normal	9.43759	1	0.00212582	0.0136303
AT5G61310	5:24653752-24654769_5:24653752-24654844	inclusion_5:24653752	5:24653752-24654769		normal	9.43759	1	0.00212582	0.0136303
AT5G11630	5:3741503-3740942_5:3741503-3740877	exclusion_5:3741503	5:3741503-3740942		normal	16.1683	1	5.8e-05	0.00078966
AT5G11630	5:3741503-3740942_5:3741503-3740877	inclusion_5:3741503	5:3741503-3740942		normal	16.1683	1	5.8e-05	0.00078966
List of exon skipping (ES) events in fio1-2.
ID	gene_id.x	feature_id	Symbol	m6A	lr	df	pvalue	adj_pvalue
AT1G30630	1:10859394-10859258	exclusion_1:10859394-10859258		normal	22.2484	1	2.39553e-06	0.000686918
AT1G30630	1:10859630-10859478	exclusion_1:10859630-10859478		normal	22.2484	1	2.39553e-06	0.000686918
AT1G32230	1:11614906-11614658	exclusion_1:11614906-11614658	RCD1	m6A	14.1343	1	0.00017021	0.0110431
AT1G32230	1:11615311-11615231	exclusion_1:11615311-11615231	RCD1	m6A	14.1005	1	0.0001733	0.0110431
AT1G33050	1:11968744-11968588	exclusion_1:11968744-11968588		normal	15.2645	1	9.34569e-05	0.0110431
AT1G35320	1:12959768-12959476	exclusion_1:12959768-12959476		normal	13.097	1	0.000295764	0.0141351
AT1G35320	1:12960589-12960464	exclusion_1:12960589-12960464		normal	12.5599	1	0.000394116	0.0167426
AT1G68010	1:25493938-25493797	exclusion_1:25493938-25493797	HPR	m6A	12.2109	1	0.000475112	0.0187915
AT1G68010	1:25494159-25494037	exclusion_1:25494159-25494037	HPR	m6A	20.5316	1	5.86548e-06	0.00134554
AT1G69620	1:26190156-26190076	exclusion_1:26190156-26190076	RPL34	m6A	25.5889	1	4.22465e-07	0.000242284
AT1G69620	1:26190906-26190796	exclusion_1:26190906-26190796	RPL34	m6A	31.8807	1	1.63935e-08	1.88033e-05
AT1G01060	1:37203-37022	exclusion_1:37203-37022	LHY	m6A	13.7542	1	0.000208359	0.0115495
AT1G01060	1:37398-37372	exclusion_1:37398-37372	LHY	m6A	13.7542	1	0.000208359	0.0115495
AT1G14030	1:4806404-4806281	exclusion_1:4806404-4806281		normal	10.8977	1	0.000962859	0.0306778
AT1G14030	1:4806731-4806519	exclusion_1:4806731-4806519		normal	10.8977	1	0.000962859	0.0306778
AT3G04910	3:1356491-1356333	exclusion_3:1356491-1356333	AtWNK1	m6A	14.2095	1	0.000163541	0.0110431
AT3G04910	3:1357093-1356573	exclusion_3:1357093-1356573	AtWNK1	m6A	14.2095	1	0.000163541	0.0110431
AT3G01500	3:195337-195178	exclusion_3:195337-195178	CA1	m6A	9.73303	1	0.00180986	0.0489353
AT3G01500	3:195511-195405	exclusion_3:195511-195405	CA1	m6A	12.7878	1	0.000348879	0.0160065
AT3G01500	3:195841-195787	exclusion_3:195841-195787	CA1	m6A	13.5556	1	0.000231595	0.0115495
AT3G01500	3:196098-195981	exclusion_3:196098-195981	CA1	m6A	16.2594	1	5.52346e-05	0.010559
AT3G01500	3:196725-196663	exclusion_3:196725-196663	CA1	m6A	9.91868	1	0.0016361	0.0469152
AT3G56940	3:21077346-21077281	exclusion_3:21077346-21077281	CRD1	m6A	11.6669	1	0.000636225	0.0235403
AT3G56940	3:21077926-21077827	exclusion_3:21077926-21077827	CRD1	m6A	12.4564	1	0.000416553	0.0170638
AT3G61470	3:22746919-22746404	exclusion_3:22746919-22746404	LHCA2	m6A	12.5913	1	0.000387541	0.0167426
AT3G01690	3:257835-257787	exclusion_3:257835-257787		m6A	10.6042	1	0.00112831	0.0349776
AT3G09600	3:2947403-2947256	exclusion_3:2947403-2947256		normal	11.3775	1	0.000743379	0.0250781
AT3G09600	3:2947647-2947521	exclusion_3:2947647-2947521		normal	11.3775	1	0.000743379	0.0250781
AT3G10060	3:3102889-3102833	exclusion_3:3102889-3102833		m6A	15.5088	1	8.21229e-05	0.0110431
AT3G14415	3:4819754-4819687	exclusion_3:4819754-4819687		m6A	14.139	1	0.000169784	0.0110431
AT3G14415	3:4819947-4819884	exclusion_3:4819947-4819884		m6A	11.4917	1	0.000699077	0.0250575
AT4G22890	4:12007894-12007787	exclusion_4:12007894-12007787	PGR5-LIKE A	m6A	11.7238	1	0.000617063	0.0235403
AT4G22890	4:12007894-12007790	exclusion_4:12007894-12007790	PGR5-LIKE A	m6A	10.4722	1	0.00121187	0.0359683
AT4G24740	4:12756934-12756744	exclusion_4:12756934-12756744	FC2	normal	14.4228	1	0.000146022	0.0110431
AT4G36850	4:17353776-17353626	exclusion_4:17353776-17353626		normal	14.9137	1	0.00011254	0.0110431
AT5G06980	5:2168378-2168218	exclusion_5:2168378-2168218		m6A	15.1684	1	9.83342e-05	0.0110431
AT5G58800	5:23746700-23746340	exclusion_5:23746700-23746340		normal	13.6809	1	0.000216651	0.0115495
AT5G58800	5:23746937-23746869	exclusion_5:23746937-23746869		normal	10.4553	1	0.00122298	0.0359683
AT5G58800	5:23746943-23746869	exclusion_5:23746943-23746869		normal	13.5674	1	0.000230152	0.0115495
AT5G09880	5:3083329-3083115	exclusion_5:3083329-3083115		normal	9.70814	1	0.00183454	0.0489353
AT5G09880	5:3083984-3083928	exclusion_5:3083984-3083928		normal	9.70814	1	0.00183454	0.0489353
AT5G25610	5:8916078-8915371	exclusion_5:8916078-8915371	RD22	m6A	14.585	1	0.000133977	0.0110431
AT5G25610	5:8916546-8916446	exclusion_5:8916546-8916446	RD22	m6A	14.585	1	0.000133977	0.0110431
AT1G30630	1:10859394-10859258	inclusion_1:10859394-10859258		normal	22.2484	1	2.39553e-06	0.000686918
AT1G30630	1:10859630-10859478	inclusion_1:10859630-10859478		normal	22.2484	1	2.39553e-06	0.000686918
AT1G32230	1:11614906-11614658	inclusion_1:11614906-11614658	RCD1	m6A	14.1343	1	0.00017021	0.0110431
AT1G32230	1:11615311-11615231	inclusion_1:11615311-11615231	RCD1	m6A	14.1005	1	0.0001733	0.0110431
AT1G33050	1:11968744-11968588	inclusion_1:11968744-11968588		normal	15.2645	1	9.34569e-05	0.0110431
AT1G35320	1:12959768-12959476	inclusion_1:12959768-12959476		normal	13.097	1	0.000295764	0.0141351
AT1G35320	1:12960589-12960464	inclusion_1:12960589-12960464		normal	12.5599	1	0.000394116	0.0167426
AT1G68010	1:25493938-25493797	inclusion_1:25493938-25493797	HPR	m6A	12.2109	1	0.000475112	0.0187915
AT1G68010	1:25494159-25494037	inclusion_1:25494159-25494037	HPR	m6A	20.5316	1	5.86548e-06	0.00134554
AT1G69620	1:26190156-26190076	inclusion_1:26190156-26190076	RPL34	m6A	25.5889	1	4.22465e-07	0.000242284
AT1G69620	1:26190906-26190796	inclusion_1:26190906-26190796	RPL34	m6A	31.8807	1	1.63935e-08	1.88033e-05
AT1G01060	1:37203-37022	inclusion_1:37203-37022	LHY	m6A	13.7542	1	0.000208359	0.0115495
AT1G01060	1:37398-37372	inclusion_1:37398-37372	LHY	m6A	13.7542	1	0.000208359	0.0115495
AT1G14030	1:4806404-4806281	inclusion_1:4806404-4806281		normal	10.8977	1	0.000962859	0.0306778
AT1G14030	1:4806731-4806519	inclusion_1:4806731-4806519		normal	10.8977	1	0.000962859	0.0306778
AT3G04910	3:1356491-1356333	inclusion_3:1356491-1356333	AtWNK1	m6A	14.2095	1	0.000163541	0.0110431
AT3G04910	3:1357093-1356573	inclusion_3:1357093-1356573	AtWNK1	m6A	14.2095	1	0.000163541	0.0110431
AT3G01500	3:195337-195178	inclusion_3:195337-195178	CA1	m6A	9.73303	1	0.00180986	0.0489353
AT3G01500	3:195511-195405	inclusion_3:195511-195405	CA1	m6A	12.7878	1	0.000348879	0.0160065
AT3G01500	3:195841-195787	inclusion_3:195841-195787	CA1	m6A	13.5556	1	0.000231595	0.0115495
AT3G01500	3:196098-195981	inclusion_3:196098-195981	CA1	m6A	16.2594	1	5.52346e-05	0.010559
AT3G01500	3:196725-196663	inclusion_3:196725-196663	CA1	m6A	9.91868	1	0.0016361	0.0469152
AT3G56940	3:21077346-21077281	inclusion_3:21077346-21077281	CRD1	m6A	11.6669	1	0.000636225	0.0235403
AT3G56940	3:21077926-21077827	inclusion_3:21077926-21077827	CRD1	m6A	12.4564	1	0.000416553	0.0170638
AT3G61470	3:22746919-22746404	inclusion_3:22746919-22746404	LHCA2	m6A	12.5913	1	0.000387541	0.0167426
AT3G01690	3:257835-257787	inclusion_3:257835-257787		m6A	10.6042	1	0.00112831	0.0349776
AT3G09600	3:2947403-2947256	inclusion_3:2947403-2947256		normal	11.3775	1	0.000743379	0.0250781
AT3G09600	3:2947647-2947521	inclusion_3:2947647-2947521		normal	11.3775	1	0.000743379	0.0250781
AT3G10060	3:3102889-3102833	inclusion_3:3102889-3102833		m6A	15.5088	1	8.21229e-05	0.0110431
AT3G14415	3:4819754-4819687	inclusion_3:4819754-4819687		m6A	14.139	1	0.000169784	0.0110431
AT3G14415	3:4819947-4819884	inclusion_3:4819947-4819884		m6A	11.4917	1	0.000699077	0.0250575
AT4G22890	4:12007894-12007787	inclusion_4:12007894-12007787	PGR5-LIKE A	m6A	11.7238	1	0.000617063	0.0235403
AT4G22890	4:12007894-12007790	inclusion_4:12007894-12007790	PGR5-LIKE A	m6A	10.4722	1	0.00121187	0.0359683
AT4G24740	4:12756934-12756744	inclusion_4:12756934-12756744	FC2	normal	14.4228	1	0.000146022	0.0110431
AT4G36850	4:17353776-17353626	inclusion_4:17353776-17353626		normal	14.9137	1	0.00011254	0.0110431
AT5G06980	5:2168378-2168218	inclusion_5:2168378-2168218		m6A	15.1684	1	9.83342e-05	0.0110431
AT5G58800	5:23746700-23746340	inclusion_5:23746700-23746340		normal	13.6809	1	0.000216651	0.0115495
AT5G58800	5:23746937-23746869	inclusion_5:23746937-23746869		normal	10.4553	1	0.00122298	0.0359683
AT5G58800	5:23746943-23746869	inclusion_5:23746943-23746869		normal	13.5674	1	0.000230152	0.0115495
AT5G09880	5:3083329-3083115	inclusion_5:3083329-3083115		normal	9.70814	1	0.00183454	0.0489353
AT5G09880	5:3083984-3083928	inclusion_5:3083984-3083928		normal	9.70814	1	0.00183454	0.0489353
AT5G25610	5:8916078-8915371	inclusion_5:8916078-8915371	RD22	m6A	14.585	1	0.000133977	0.0110431
AT5G25610	5:8916546-8916446	inclusion_5:8916546-8916446	RD22	m6A	14.585	1	0.000133977	0.0110431
List of intron retention events in fio1-2.
ID	gene_id.x	feature_id	Symbol	m6A	lr	df	pvalue	adj_pvalue
AT1G30630	1:10859394-10859478	exclusion_1:10859394-10859478		normal	23.1313	1	1.5131e-06	0.000266306
AT1G30630	1:10859394-10859478	inclusion_1:10859394-10859478		normal	23.1313	1	1.5131e-06	0.000266306
AT1G32230	1:11614906-11615231	exclusion_1:11614906-11615231	RCD1	m6A	14.0778	1	0.000175406	0.00643155
AT1G32230	1:11614906-11615231	inclusion_1:11614906-11615231	RCD1	m6A	14.0778	1	0.000175406	0.00643155
AT1G33050	1:11968744-11968970	exclusion_1:11968744-11968970		normal	14.929	1	0.000111633	0.00503616
AT1G33050	1:11968744-11968970	inclusion_1:11968744-11968970		normal	14.929	1	0.000111633	0.00503616
AT1G35320	1:12959768-12960464	exclusion_1:12959768-12960464		normal	12.4537	1	0.000417158	0.0135962
AT1G35320	1:12959768-12960464	inclusion_1:12959768-12960464		normal	12.4537	1	0.000417158	0.0135962
AT1G68010	1:25493938-25494037	exclusion_1:25493938-25494037	HPR	m6A	18.7135	1	1.51901e-05	0.00167091
AT1G68010	1:25493938-25494037	inclusion_1:25493938-25494037	HPR	m6A	18.7135	1	1.51901e-05	0.00167091
AT1G69530	1:26142917-26143007	exclusion_1:26142917-26143007	EXPA1	m6A	10.385	1	0.00127042	0.0372655
AT1G69530	1:26142917-26143007	inclusion_1:26142917-26143007	EXPA1	m6A	10.385	1	0.00127042	0.0372655
AT1G69620	1:26190156-26190796	exclusion_1:26190156-26190796	RPL34	m6A	33.5051	1	7.10782e-09	2.08496e-06
AT1G69620	1:26190156-26190796	inclusion_1:26190156-26190796	RPL34	m6A	33.5051	1	7.10782e-09	2.08496e-06
AT1G78000	1:29331485-29331572	exclusion_1:29331485-29331572	SULTR1;2	normal	17.4927	1	2.88408e-05	0.0019523
AT1G78000	1:29331485-29331572	inclusion_1:29331485-29331572	SULTR1;2	normal	17.4927	1	2.88408e-05	0.0019523
AT1G78000	1:29331986-29332084	exclusion_1:29331986-29332084	SULTR1;2	normal	17.4927	1	2.88408e-05	0.0019523
AT1G78000	1:29331986-29332084	inclusion_1:29331986-29332084	SULTR1;2	normal	17.4927	1	2.88408e-05	0.0019523
AT1G78000	1:29332275-29332365	exclusion_1:29332275-29332365	SULTR1;2	normal	17.4927	1	2.88408e-05	0.0019523
AT1G78000	1:29332275-29332365	inclusion_1:29332275-29332365	SULTR1;2	normal	17.4927	1	2.88408e-05	0.0019523
AT1G78000	1:29332451-29332544	exclusion_1:29332451-29332544	SULTR1;2	normal	20.2509	1	6.79202e-06	0.000853854
AT1G78000	1:29332451-29332544	inclusion_1:29332451-29332544	SULTR1;2	normal	20.2509	1	6.79202e-06	0.000853854
AT1G78000	1:29332621-29332733	exclusion_1:29332621-29332733	SULTR1;2	normal	17.4927	1	2.88408e-05	0.0019523
AT1G78000	1:29332621-29332733	inclusion_1:29332621-29332733	SULTR1;2	normal	17.4927	1	2.88408e-05	0.0019523
AT1G01060	1:37203-37372	exclusion_1:37203-37372	LHY	m6A	13.2902	1	0.000266791	0.00902985
AT1G01060	1:37203-37372	inclusion_1:37203-37372	LHY	m6A	13.2902	1	0.000266791	0.00902985
AT1G14030	1:4806404-4806519	exclusion_1:4806404-4806519		normal	11.2382	1	0.000801307	0.0251839
AT1G14030	1:4806404-4806519	inclusion_1:4806404-4806519		normal	11.2382	1	0.000801307	0.0251839
AT2G24270	2:10329618-10329721	exclusion_2:10329618-10329721	ALDH11A3	m6A	14.537	1	0.00013743	0.0054972
AT2G24270	2:10329618-10329721	inclusion_2:10329618-10329721	ALDH11A3	m6A	14.537	1	0.00013743	0.0054972
AT2G43910	2:18185878-18186409	exclusion_2:18185878-18186409	HOL1	m6A	45.5428	1	1.49342e-11	1.31421e-08
AT2G43910	2:18185878-18186409	inclusion_2:18185878-18186409	HOL1	m6A	45.5428	1	1.49342e-11	1.31421e-08
AT2G44650	2:18420007-18420131	exclusion_2:18420007-18420131	CHL-CPN10	normal	14.5539	1	0.00013621	0.0054972
AT2G44650	2:18420007-18420131	inclusion_2:18420007-18420131	CHL-CPN10	normal	14.5539	1	0.00013621	0.0054972
AT2G01450	2:200792-200947	exclusion_2:200792-200947	MPK17	normal	9.78396	1	0.00176041	0.0468059
AT2G01450	2:200792-200947	inclusion_2:200792-200947	MPK17	normal	9.78396	1	0.00176041	0.0468059
AT3G04910	3:1356491-1356573	exclusion_3:1356491-1356573	WNK1	m6A	14.2095	1	0.000163541	0.00625722
AT3G04910	3:1356491-1356573	inclusion_3:1356491-1356573	WNK1	m6A	14.2095	1	0.000163541	0.00625722
AT3G01500	3:195337-195405	exclusion_3:195337-195405	CA1	m6A	17.592	1	2.73737e-05	0.0019523
AT3G01500	3:195337-195405	inclusion_3:195337-195405	CA1	m6A	17.592	1	2.73737e-05	0.0019523
AT3G01500	3:195841-195981	exclusion_3:195841-195981	CA1	m6A	22.2227	1	2.42784e-06	0.000356084
AT3G01500	3:195841-195981	inclusion_3:195841-195981	CA1	m6A	22.2227	1	2.42784e-06	0.000356084
AT3G01500	3:196725-197651	exclusion_3:196725-197651	CA1	m6A	9.95137	1	0.0016073	0.0442008
AT3G01500	3:196725-197651	inclusion_3:196725-197651	CA1	m6A	9.95137	1	0.0016073	0.0442008
AT3G61470	3:22746300-22746404	exclusion_3:22746300-22746404	LHCA2	m6A	16.6853	1	4.41214e-05	0.00262653
AT3G61470	3:22746300-22746404	inclusion_3:22746300-22746404	LHCA2	m6A	16.6853	1	4.41214e-05	0.00262653
AT3G09600	3:2947403-2947521	exclusion_3:2947403-2947521		normal	11.0428	1	0.000890329	0.0270169
AT3G09600	3:2947403-2947521	inclusion_3:2947403-2947521		normal	11.0428	1	0.000890329	0.0270169
AT3G09600	3:2947983-2948177	exclusion_3:2947983-2948177		normal	9.7345	1	0.00180841	0.0468059
AT3G09600	3:2947983-2948177	inclusion_3:2947983-2948177		normal	9.7345	1	0.00180841	0.0468059
AT3G10060	3:3102889-3103014	exclusion_3:3102889-3103014		m6A	16.6576	1	4.47704e-05	0.00262653
AT3G10060	3:3102889-3103014	inclusion_3:3102889-3103014		m6A	16.6576	1	4.47704e-05	0.00262653
AT3G14415	3:4819754-4819884	exclusion_3:4819754-4819884		m6A	16.4791	1	4.919e-05	0.00270545
AT3G14415	3:4819754-4819884	inclusion_3:4819754-4819884		m6A	16.4791	1	4.919e-05	0.00270545
AT3G24160	3:8727406-8727507	exclusion_3:8727406-8727507	PMP	normal	15.6937	1	7.44705e-05	0.00385494
AT3G24160	3:8727406-8727507	inclusion_3:8727406-8727507	PMP	normal	15.6937	1	7.44705e-05	0.00385494
AT4G32590	4:15721807-15722015	exclusion_4:15721807-15722015		normal	34.1673	1	5.05722e-09	2.08496e-06
AT4G32590	4:15721807-15722015	inclusion_4:15721807-15722015		normal	34.1673	1	5.05722e-09	2.08496e-06
AT5G06980	5:2168109-2168218	exclusion_5:2168109-2168218		m6A	14.8819	1	0.000114458	0.00503616
AT5G06980	5:2168109-2168218	inclusion_5:2168109-2168218		m6A	14.8819	1	0.000114458	0.00503616
AT5G56020	5:22686300-22686397	exclusion_5:22686300-22686397		normal	27.3854	1	1.66689e-07	3.66715e-05
AT5G56020	5:22686300-22686397	inclusion_5:22686300-22686397		normal	27.3854	1	1.66689e-07	3.66715e-05
AT5G58800	5:23746700-23746869	exclusion_5:23746700-23746869		normal	13.7694	1	0.000206675	0.00727494
AT5G58800	5:23746700-23746869	inclusion_5:23746700-23746869		normal	13.7694	1	0.000206675	0.00727494
AT5G09880	5:3083329-3083928	exclusion_5:3083329-3083928		normal	10.27	1	0.00135211	0.0383825
AT5G09880	5:3083329-3083928	inclusion_5:3083329-3083928		normal	10.27	1	0.00135211	0.0383825
AT5G25610	5:8916078-8916446	exclusion_5:8916078-8916446	RD22	m6A	15.295	1	9.19614e-05	0.00449589
AT5G25610	5:8916078-8916446	inclusion_5:8916078-8916446	RD22	m6A	15.295	1	9.19614e-05	0.00449589

## Sheet: Table S5
Table S5. List of differential alternative polyadenylation events between fio1-2 and WT.
	GeneID	Symbol	Start	End	Strand	pval	FDR	Most_reduced_site	Most_increased_site	Dist_between_most_reduced_and_increased	m6a
1	AT1G04270	RPS15	1141558	1143130	-	6.65e-05	0.0259232	1141630	1141673	-43	m6A
2	AT1G06040	STO	1828340	1829983	-	0.000225343	0.0468274	1828444	1828564	-120	m6A
3	AT1G07590	NA	2336477	2339391	-	5.35e-06	0.00352514	2338670	2338677	-7	normal
4	AT1G08380	PSAO	2640803	2641934	-	0.000176872	0.0416945	2640925	2640919	6	normal
5	AT1G09310	NA	3008910	3009898	+	4.44e-05	0.018386	3009823	3009828	5	m6A
6	AT1G15820	CP24	5446462	5447880	-	2.78e-15	2.76e-11	5446560	5446589	-29	m6A
7	AT1G19150	LHCA2*1	6612630	6613972	+	2.86e-05	0.0135329	6613978	6613927	-51	normal
8	AT1G22450	ATCOX6B2	7925121	7927345	+	1.9e-05	0.0102229	7927102	7927096	-6	m6A
9	AT1G23310	AOAT1	8268385	8272021	-	1.35e-12	4.46e-09	8268509	8268614	-105	m6A
10	AT1G29910	AB180	10472280	10473502	-	2.31e-06	0.00173832	10472290	10472281	9	m6A
11	AT1G29920	AB165	10474656	10475969	-	1.53e-09	2.54e-06	10474922	10474913	9	m6A
12	AT1G29930	AB140	10477885	10479114	+	0	0	10478994	10478999	5	normal
13	AT1G29970	RPL18AA	10498351	10501498	-	1.46e-08	2.07e-05	10498311	10499723	-1412	normal
14	AT1G37130	ATNR2	14158452	14161938	+	0.000215628	0.0465081	14161851	14161803	-48	m6A
15	AT1G42970	GAPB	16127353	16129895	+	8.66e-05	0.0302073	16129775	16129678	-97	m6A
16	AT1G44575	CP22	16870221	16873427	+	2.33e-06	0.00173832	16873364	16873302	-62	m6A
17	AT1G51400	NA	19052023	19052582	-	0.000193012	0.043625	19052009	19052071	-62	m6A
18	AT1G54580	ACP2	20389347	20391147	+	0.000241826	0.0495867	20391015	20390950	-65	normal
19	AT1G54780	AtTLP18.3	20439383	20441159	+	8.05e-05	0.0296403	20441093	20440979	-114	m6A
20	AT1G55805	BolA1	20858610	20859483	-	0.000190982	0.043625	20858747	20858864	-117	normal
21	AT1G58280	NA	21620278	21622611	-	7.56e-05	0.0283542	21620353	21620415	-62	normal
22	AT1G64230	UBC28	23833485	23835539	+	0.000177704	0.0416945	23835412	23835384	-28	m6A
23	AT1G69620	RPL34	26189775	26191404	+	1.08e-09	2.14e-06	26191227	26191194	-33	m6A
24	AT1G70410	ATBCA4	26533824	26538437	-	9.23e-06	0.00556044	26533947	26533975	-28	m6A
25	AT1G74670	GASA6	28053030	28054149	+	1.55e-06	0.00134177	28054130	28054045	-85	m6A
26	AT1G75460	NA	28327698	28329764	+	2.36e-06	0.00173832	28328983	28328929	-54	normal
27	AT1G76080	ATCDSP32	28547786	28549586	-	5.49e-06	0.00352514	28547932	28547953	-21	normal
28	AT1G76180	ERD14	28586663	28587931	-	0.000153435	0.0396245	28586800	28586822	-22	m6A
29	AT1G79040	PSBR	29735952	29737009	+	9.95e-05	0.0322314	29736902	29736907	5	m6A
30	AT1G79380	RGLG4	29860491	29863316	+	0.000219797	0.0465081	29863266	29863261	-5	normal
31	AT2G05100	LHCB2	1822990	1824480	-	0.000124239	0.0361907	1823310	1823358	-48	m6A
32	AT2G05380	GRP3S	1966610	1968142	+	0.000146969	0.0389762	1968035	1967967	-68	normal
33	AT2G06520	PSBX	2587729	2588448	-	2.75e-06	0.00195082	2587678	2587772	-94	normal
34	AT2G13360	AGT	5538740	5541479	-	1.01e-11	2.5e-08	5539259	5539328	-69	m6A
35	AT2G20890	PSB29	8987584	8989416	+	0.000125549	0.0361907	8989314	8989320	6	m6A
36	AT2G21330	AtFBA1	9128122	9130619	-	2.13e-12	6.06e-09	9128223	9128307	-84	m6A
37	AT2G25610	NA	10901183	10902919	-	0.000109273	0.0344991	10901319	10901411	-92	m6A
38	AT2G27030	ACAM-2	11531967	11534358	+	3.81e-05	0.0168287	11533232	11533211	-21	m6A
39	AT2G30570	PSBW	13019028	13020311	-	1.71e-11	3.78e-08	13019114	13019207	-93	normal
40	AT2G34420	LHB1B2	14522524	14523568	-	4.34e-14	2.16e-10	14522606	14522599	7	m6A
41	AT2G38230	ATPDX1.1	16011233	16012515	+	4.37e-05	0.018386	16012508	16012499	-9	m6A
42	AT2G39730	RCA	16570746	16573692	-	3.28e-08	4.35e-05	16570781	16570787	-6	m6A
43	AT3G01500	ATBCA1	194426	198664	-	3.54e-13	1.41e-09	194792	194992	-200	m6A
44	AT3G02180	SP1L3	404432	405713	+	0.000204358	0.0451631	405648	405606	-42	m6A
45	AT3G05560	NA	1614178	1615563	+	0.000218391	0.0465081	1615444	1615390	-54	m6A
46	AT3G05910	AtPAE12	1764253	1767843	-	8.4e-05	0.0298173	1764307	1764334	-27	normal
47	AT3G13920	EIF4A1	4592248	4595080	-	0.000117925	0.0350079	4592303	4592399	-96	normal
48	AT3G14420	GOX1	4821391	4824178	+	2.11e-05	0.0107602	4824179	4824103	-76	m6A
49	AT3G16640	AtTCTP1	5669317	5670842	-	8.1e-06	0.00503245	5669499	5669522	-23	normal
50	AT3G21055	PSBTN	7376432	7377226	-	2.73e-09	4.18e-06	7376650	7376640	10	m6A
51	AT3G22890	APS1	8112614	8115024	+	0.000178182	0.0416945	8114953	8114957	4	normal
52	AT3G26060	ATPRX	9524590	9526501	+	0.000145257	0.0389762	9526273	9526245	-28	normal
53	AT3G44110	ATJ3	15868631	15871256	-	5.72e-07	0.000542043	15868826	15868925	-99	m6A
54	AT3G47470	CAB4	17493343	17495033	-	0.000165265	0.0405817	17493377	17493445	-68	normal
55	AT3G48140	NA	17778282	17779601	+	9.33e-07	0.000843082	17779531	17779492	-39	normal
56	AT3G50820	OEC33	18890874	18892508	-	0.0001601	0.0403087	18890917	18890943	-26	m6A
57	AT3G51730	NA	19186666	19188733	+	4.24e-05	0.0183328	19188690	19188657	-33	m6A
58	AT3G52730	NA	19542819	19544365	-	0.00015218	0.0396245	19542955	19543013	-58	normal
59	AT3G54890	LHCA1	20339504	20341176	-	0.000136995	0.0382269	20339552	20339623	-71	m6A
60	AT3G55800	SBPASE	20709294	20711640	+	0.00010047	0.0322314	20711541	20711535	-6	normal
61	AT3G56290	NA	20878446	20879783	-	2.2e-14	1.46e-10	20878563	20878635	-72	m6A
62	AT3G56860	UBA2A	21048727	21052320	-	1.7e-05	0.00939092	21050155	21050245	-90	normal
63	AT3G61470	LHCA2	22745514	22747444	+	1.54e-07	0.000179877	22747199	22747166	-33	m6A
64	AT3G62030	CYP20-3	22973004	22975378	+	7.46e-08	9.27e-05	22975315	22975241	-74	normal
65	AT4G02580	NA	1134429	1137204	+	0.000116367	0.0350079	1137135	1137052	-83	m6A
66	AT4G04640	ATPC1	2350498	2352025	-	0.000162625	0.0404325	2350500	2350611	-111	m6A
67	AT4G09650	ATPD	6100714	6101864	+	2.66e-05	0.0129114	6101696	6101577	-119	normal
68	AT4G10340	LHCB5	6408007	6409849	+	1.2e-09	2.16e-06	6409619	6409584	-35	m6A
69	AT4G17390	NA	9714092	9715648	-	8.34e-05	0.0298173	9714241	9714266	-25	m6A
70	AT4G20260	ATPCAP1	10940414	10943561	+	0.000112138	0.034581	10943497	10943318	-179	m6A
71	AT4G21280	PSBQ	11334352	11335815	+	9.85e-05	0.0322314	11335707	11335691	-16	m6A
72	AT4G25050	ACP4	12870006	12871564	+	1.82e-06	0.00150952	12871217	12871192	-25	m6A
73	AT4G26230	NA	13285737	13286791	+	0.000215925	0.0465081	13286679	13286637	-42	normal
74	AT4G28660	PSB28	14149849	14151163	+	1.4e-05	0.00795681	14151082	14151034	-48	m6A
75	AT4G28750	PSAE-1	14202758	14204061	-	0.00015539	0.0396245	14202859	14202851	8	m6A
76	AT4G29390	NA	14464856	14466029	-	0.000146184	0.0389762	14465006	14465054	-48	normal
77	AT4G31985	NA	15469841	15470733	+	3.72e-05	0.0168223	15470570	15470511	-59	normal
78	AT4G34620	SSR16	16534855	16536224	-	9.29e-05	0.0318733	16534894	16534919	-25	m6A
79	AT5G01530	LHCB4.1	208866	210548	+	5.57e-07	0.000542043	210385	210319	-66	m6A
80	AT5G02500	AT-HSC70-1	553745	556623	-	1.22e-05	0.00712926	553857	553898	-41	m6A
81	AT5G02840	LCL1	648648	651979	+	6.36e-05	0.0258151	651934	651777	-157	normal
82	AT5G02960	NA	693079	694515	-	3.43e-05	0.0158777	693123	693134	-11	normal
83	AT5G04440	NA	1254757	1257040	+	0.000186876	0.0432206	1256936	1256808	-128	m6A
84	AT5G14740	BETA	4757856	4762666	+	3.99e-06	0.00273677	4762574	4762585	11	m6A
85	AT5G17170	ENH1	5649057	5651205	+	2.42e-07	0.000267224	5651159	5651092	-67	normal
86	AT5G18800	NA	6266974	6268638	+	2.42e-05	0.0120348	6268605	6268540	-65	m6A
87	AT5G27850	RPL18C	9873067	9874973	+	1.97e-05	0.0103323	9874497	9874424	-73	normal
88	AT5G35630	ATGSL1	13830429	13833542	+	6.49e-05	0.0258286	13833386	13833335	-51	m6A
89	AT5G36910	THI2.2	14561743	14562863	-	0.000203453	0.0451631	14561825	14561813	12	normal
90	AT5G38420	DEG24	15380907	15382071	-	0.00011301	0.034581	15381047	15381037	10	normal
91	AT5G41700	ATUBC8	16675582	16677525	+	9.58e-05	0.0322314	16677460	16677364	-96	m6A
92	AT5G46110	APE2	18697235	18700900	+	6.84e-05	0.0261629	18700548	18700400	-148	m6A
93	AT5G56670	NA	22935211	22936084	-	0.000226015	0.0468274	22935250	22935302	-52	normal
94	AT5G57290	AtP3B	23206696	23207961	-	5.42e-07	0.000542043	23206881	23206932	-51	normal
95	AT5G58330	NADP-MDH	23579722	23582395	-	0.000133857	0.0380344	23579734	23579777	-43	m6A
96	AT5G58800	NA	23745883	23747274	-	0.00016779	0.0406993	23745894	23745938	-44	normal
97	AT5G66570	MSP-1	26568572	26570461	+	0.000138378	0.0382269	26570241	26570224	-17	m6A

## Sheet: Table S6
Table S6. List of primers used in this study.
Primers for quantitative real-time PCR for gene expression analysis and RIP
Gene name	Primers
FIO1	5’-GTCACGTATTATCAAAGATAGCGCTGT-3’
	5’-GAGGTTAGCCTTCTTTCCAAGCA-3’
AT2G37040	5’-CTGCATTCTTCTCACTCTCACC-3’
	5’-CATACGCGGATGATCCTTGTAG-3’
AT5G56010	5’-CCCAAAACAGAACCAAGATTGC-3’
	5’-CATCCTTGTCACGTAGTCCTTG-3’
AT4G04610	5’-CCGATCAAGTATCCGTCTGAGA-3’
	5’-CAATCTGGAACGAGACGAAGAT-3’
AT1G11260	5’-GTTTGCAAAAACCCATCCCATC-3’
	5’-CGGCAGGCATTTCTTTTATCCT-3’
AT5G05270	5’-AAAGGCAAAACCGGAAAAGAAC-3’
	5’-ACTCCGTACTGAGCTCCTTTTA-3’
AT3G25230	5’-TAGGGAAGTGAAGCTAGAGCAG-3’
	5’-CTTACACTTAGTTTCGCAAACA-3’
AT3G03780	5’-ATGACAGTCTTCTGGTCCTCAA-3’
	5’-TGTGACTGGACCTGTAAGCATA-3’
AT3G55120	5’-CTTCACAGTCCGTATAAAGCCC-3’
	5’-AACGGGACAACAATATTCGGAG-3’
AT3G10060	5’-GCGAAAAGGTCATCAGAACAGA-3’
	5’-CTGTAGCGAGAAGACATCCAAG-3’
SOC1	5’-AGCTGCAGAAAACGAGAAGCTCTCTG-3’
	5’-GGGCTACTCTCTTCATCACCTCTTCC-3’
FT	5’-CTTGGCAGGCAAACAGTGTATGCAC-3’
	5’-GCCACTCTCCCTCTGACAATTGTAGA-3’
FLC	5’-CTAGCCAGATGGAGAATAATCATCATG-3’
	5’-TTAAGGTGGCTAATTAAGTAGTGGGAG-3’
SVP	5’-CAAGGACTTGACATTGAAGAGCTTCA-3’
	5’-CTGATCTCACTCATAATCTTGTCAC-3’
CCA1	5’-AAGCCTGAAGAGAAAACTCTGC-3’
	5’-GAGGATGCAGCAGAGAGATACT-3’
LHY	5’-CGGGTGTTTCTACTGTGAACAA-3’
	5’-TGTCCACAGTTGAGGTCTTACT-3’
ACT2	5’-ACGGTAACATTGTGCTCAGTGGTGG-3’
	5’-TTGGAGATCCACATCTGCTGGAATG-3’
TUB2	5'-ATCCGTGAAGAGTACCCAGAT-3'
	5'-AAGAACCATGCACTCATCAGC-3'
Primers for m6A-IP-qPCR
SOC1-P1	5'-TTATCCTCGAAAGCTTCCTCCT-3'
	5'-TTGGAGAAAGTCACTTGTCTGC-3'
SOC1-P2	5'-TGAACAACTCGAAGCTTCTAAACG-3'
	5'-CTTGAGCTGCTCAATTTGTTCC-3'
SVP-P1	5'-GACAAGTGACGTTTTCGAAACG-3'
	5'-AGAGAAGATGATGAGAGCGACA-3'
SVP-P2	5'-TGAGAGGAGAGGAACTTCAAGG-3'
	5'-CTTTGTTTCAATCACACGCGTC-3'
CCA1-P1	5'-AAGCCTGAAGAGAAAACTCTGC-3'
	5'-GAGGATGCAGCAGAGAGATACT-3'
CCA1-P2	5'-AGCAAGCACTTTACAACATGGT-3'
	5'-CATCCTCTGAGTCCAGTGAAGA-3'
CCA1-P3	5'-CATCAGAAAGGCAAGAGGATGG-3'
	5'-ACAGACTTCCATGGATCGGTTA-3'
CCA1-P4	5'-AATTGCCTTCCAAGCTCTCTTC-3'
	5'-AACTGGTGTTAACTGAGCTGTG-3'
CCA1-P5	5'-AGATGTTCCATGGAAGCCAAAG-3'
	5'-CGTTTGGGATCTTTCTGTTCCA-3'
CCA1-P6	5'-TATGGGTCAAGCGCTAGACATA-3'
	5'-ACTTCCCGTCTTTCGAGGATAA-3'
LHY-P1	5'-CGGGTGTTTCTACTGTGAACAA-3'
	5'-TGTCCACAGTTGAGGTCTTACT-3'
LHY-P2	5'-CCATTTCAGTCATTGCTGGAGT-3'
	5'-GCTTCTCATGGACTTCTTCCTG-3'
TUB2	5'-ATCCGTGAAGAGTACCCAGAT-3'
	5'-AAGAACCATGCACTCATCAGC-3'
